# Supplementary material for: HPV vaccination intention and its association with vaccine hesitancy and health beliefs among unvaccinated Chinese medical college students: A cross-sectional study
Source: PLoS One. 2026 Jul 20;21(7):e0354119. doi: 10.1371/journal.pone.0354119 (PMC13384305; doi:10.1371/journal.pone.0354119)
Supplement: S1 File — (XLSX) [file pone.0354119.s001.xlsx]

## Sheet: raw data
序号	Gender	Age	Average Monthly Consumption Level (CNY)	Average Monthly Household Income(CNY)	Main Economic Sources: Parents	Main Economic Sources: Other family members， Relatives， Friends	Main Economic Sources: Government fundings	Main Economic Sources: Scholarships	Main Economic Sources: Part-time job while studying	Main Economic Sources: Self-employment	Main Economic Sources: Student loans	Main Economic Sources: Others	Parents’ Occupations: Personnel of state organs， Party-mass organizations and public institutions	Parents’ Occupations: Employees in enterprises， commercial， and service industries (including self-employed)	Parents’ Occupations: Workers	Parents’ Occupations: Farmers	Parents’ Occupations: Teachers and medical professionals	Parents’ Occupations: Others (e.g.， military personnel， freelancers)	Parents’ Occupations: Unemployed	Sources/channels of information about HPV: Schools/teachers/classmates	Sources/channels of information about HPV: Hospital/Doctor	Sources/channels of information about HPV: Family/relatives/friends	Sources/channels of information about HPV: Social media (WeChat， Weibo， QQ， etc.)	Sources/channels of information about HPV: Internet (website， email， newsletter， etc.)	Sources/channels of information about HPV: TV/radio/newspapers/magazines	Sources/channels of information about HPV: Advertising	Sources/channels of information about HPV: Government	Sources/channels of information about HPV: Community Activities	Sources/channels of information about HPV: Others	Have you heard the negative news about the HPV vaccine?	HPV Vaccination Intention?	1. Current treatments are already very good， and HPV vaccination is not that necessary.	2. HPV infection can be cleared up by one’s own immunity， so there is no need for vaccination.	3. HPV vaccination is not mandatory by the government， so it is not necessary.	4. I am in good health and do not need HPV vaccination.	5. HPV vaccination is the best way to protect me (in the case of a male， this means a girlfriend or future wife) from cervical cancer.	6. HPV vaccination protects my family (husband/wife， children) from infection.。	7. HPV vaccination is effective in preventing cervical cancer.	8. HPV vaccination is very important for my health.	9. HPV vaccine is effective in preventing some other diseases (e.g. warts).	10. I am worried about the side effects of HPV vaccination.	11. I am worried that the HPV vaccine I receive is counterfeit or expired.	12. I am worried that the HPV vaccine is not administered properly.	HPV Vaccination Hesitancy-Necessity Dimension Score	HPV Vaccination Hesitancy-Importance Dimension Score	HPV Vaccination Hesitancy-Safety Dimension Score	1.I think HPV vaccines are important for protecting myself from HPV infection and related diseases.	2.I think the safety of the HPV vaccine can be guaranteed.	3.I think the HPV vaccine is effective.
1	1	21	5	4	1	0	0	0	0	0	0	0	0	0	1	0	0	0	0	1	1	0	1	1	0	0	0	0	0	1	1	1	1	1	1	5	5	5	5	5	5	5	1	4	25	11	5	5	5
2	1	30	5	5	0	0	0	0	0	0	0	1	1	0	0	0	1	0	0	1	1	0	0	0	0	0	0	0	0	1	1	3	2	3	2	3	2	4	3	3	4	4	4	10	15	12	4	4	4
3	0	20	4	5	1	0	0	0	0	0	0	0	0	1	0	0	0	0	0	1	1	0	1	0	1	0	0	0	0	0	1	2	1	1	1	5	5	5	5	5	4	3	2	5	25	9	5	5	5
4	0	21	3	4	1	0	0	0	0	0	0	0	0	0	0	0	0	1	0	1	1	1	0	1	0	1	0	0	0	1	1	3	3	4	3	3	4	4	3	3	3	3	3	13	17	9	2	4	2
5	1	20	2	4	1	0	0	0	0	0	0	0	0	1	1	0	0	0	0	1	1	0	1	1	0	0	0	0	0	0	0	2	2	3	3	5	5	5	5	5	4	5	5	10	25	14	5	4	4
6	0	19	2	4	1	0	0	0	1	0	0	0	0	1	0	0	0	1	0	1	0	0	1	1	1	0	0	0	0	0	1	2	2	2	2	4	3	4	4	4	2	2	2	8	19	6	4	4	4
8	0	19	2	4	1	0	0	0	1	0	0	0	0	0	1	0	0	0	1	1	0	0	1	1	1	1	0	0	0	0	0	1	1	2	3	4	4	4	5	5	4	5	5	7	22	14	4	5	4
9	1	25	5	5	1	1	0	0	0	0	0	0	0	0	0	0	0	0	1	1	1	1	1	1	0	0	0	0	0	0	0	2	1	2	3	3	4	4	4	4	4	4	4	8	19	12	4	4	4
11	0	19	2	5	1	1	0	0	0	0	0	0	0	0	1	0	0	1	0	1	0	1	1	1	1	0	1	1	1	1	1	1	1	1	1	5	5	5	5	5	3	5	1	4	25	9	5	5	5
12	1	19	4	5	1	0	0	0	0	0	0	0	0	1	0	0	0	0	0	1	0	0	0	1	0	0	0	0	0	1	0	2	2	2	2	4	4	4	4	4	3	2	2	8	20	7	4	4	4
13	0	19	1	4	1	1	0	0	1	0	0	0	0	0	1	0	0	1	0	1	0	0	1	1	0	0	0	0	0	0	1	1	1	1	1	4	3	3	5	5	4	4	4	4	20	12	5	4	5
14	1	20	2	4	1	0	0	0	0	0	0	0	1	0	0	0	0	0	0	0	1	0	1	0	1	0	0	0	0	1	1	1	1	1	1	5	5	5	5	5	3	4	5	4	25	12	5	5	5
15	0	21	2	4	1	0	0	0	0	0	0	0	1	0	0	0	0	0	0	0	0	0	1	1	1	0	0	0	0	1	0	2	1	1	2	4	4	4	5	4	3	3	4	6	21	10	4	5	4
17	1	20	2	5	1	1	0	0	0	0	0	0	0	0	0	0	0	1	0	0	0	0	1	1	1	0	0	0	0	1	1	2	2	2	2	4	4	4	4	4	4	4	4	8	20	12	4	3	4
18	0	20	2	1	1	0	1	0	0	0	0	0	0	0	0	1	0	0	1	1	1	1	1	1	0	1	0	1	0	0	1	2	2	2	2	4	3	4	4	4	4	4	4	8	19	12	4	4	4
19	0	19	3	5	1	0	0	0	0	0	0	0	0	1	0	0	0	0	1	1	1	1	1	1	1	1	0	1	0	1	0	1	1	1	2	5	5	5	5	5	4	4	4	5	25	12	5	5	5
20	0	20	3	5	1	0	0	0	0	0	0	0	0	1	0	0	0	0	0	1	0	1	1	1	0	0	0	0	0	0	0	2	2	2	2	4	4	4	4	4	3	4	4	8	20	11	4	4	4
22	0	19	2	5	1	1	0	0	0	0	0	0	0	0	0	0	0	1	0	1	1	1	1	1	1	1	0	1	0	0	1	2	2	2	2	4	4	4	4	4	2	2	2	8	20	6	5	4	4
23	0	21	1	4	0	0	0	0	1	0	0	0	0	0	1	0	0	0	0	1	0	0	0	0	1	0	0	1	0	1	0	2	2	2	2	5	5	5	5	5	3	4	3	8	25	10	5	5	5
26	0	18	2	3	1	0	0	0	1	0	0	0	0	0	1	1	0	0	0	1	0	0	1	1	1	1	1	1	0	0	1	1	1	1	1	4	4	4	5	5	3	4	4	4	22	11	4	4	4
27	0	19	4	5	1	0	0	0	0	0	0	0	0	1	0	0	0	0	0	0	0	0	1	1	0	0	0	0	0	0	1	1	1	1	1	5	5	5	5	5	2	2	2	4	25	6	5	5	5
28	1	19	2	4	1	0	0	0	0	0	0	0	0	0	1	0	0	1	0	0	0	0	1	1	0	0	0	0	0	0	0	2	2	2	2	4	4	4	4	4	3	3	3	8	20	9	4	4	4
30	0	18	2	4	1	0	0	0	0	0	0	0	0	0	0	0	1	0	0	1	0	0	0	0	0	0	0	0	0	1	1	1	1	1	1	5	5	5	5	5	5	5	5	4	25	15	5	5	5
31	0	21	5	5	1	0	0	0	0	0	0	0	0	0	0	0	0	1	0	1	0	1	1	0	1	1	0	0	0	1	0	1	2	2	1	4	3	4	3	4	3	3	2	6	18	8	4	4	4
32	0	19	3	4	1	0	0	0	0	0	0	1	0	1	0	0	0	1	0	1	1	0	1	1	1	1	1	0	0	0	1	2	2	2	3	4	4	4	4	3	4	4	4	9	19	12	4	3	4
33	0	20	3	4	1	0	0	0	0	0	0	0	0	0	0	0	0	1	1	1	0	0	1	1	1	0	0	0	0	0	1	2	2	1	1	4	4	4	4	4	4	5	4	6	20	13	4	4	4
35	1	21	2	4	1	0	0	0	1	0	0	0	0	0	1	0	0	1	0	1	1	0	1	1	0	0	0	0	0	1	1	2	1	1	2	5	5	5	5	5	2	2	3	6	25	7	5	5	5
36	0	19	1	1	1	0	0	0	0	0	0	0	0	0	1	1	0	0	0	1	0	0	1	1	0	0	0	0	0	1	1	1	1	1	1	5	5	5	5	5	4	4	3	4	25	11	5	5	5
37	1	19	2	2	1	0	0	0	0	0	0	0	0	0	1	1	0	0	0	1	0	0	0	0	1	0	0	0	1	0	0	2	2	2	2	2	4	4	4	4	3	4	3	8	18	10	4	4	4
38	0	22	2	3	1	1	0	1	0	0	0	0	0	0	1	0	0	0	0	1	1	1	1	0	0	0	0	0	0	1	1	2	2	2	2	4	4	4	4	4	4	4	4	8	20	12	4	4	4
41	1	21	2	5	1	0	0	0	0	0	0	0	0	1	0	0	0	0	0	1	1	0	1	1	1	0	0	0	0	0	0	1	1	1	1	5	5	5	5	5	1	5	5	4	25	11	5	5	5
42	0	21	2	2	1	0	0	0	1	0	0	0	0	1	0	0	0	0	0	1	0	0	0	1	0	0	0	0	0	0	1	2	1	1	1	3	3	3	4	3	4	5	3	5	16	12	4	3	3
43	0	19	3	5	1	0	0	0	1	0	0	0	0	1	0	0	0	0	0	1	1	0	1	1	0	0	0	0	0	1	1	3	3	3	3	4	4	4	4	4	4	4	4	12	20	12	4	4	4
44	0	19	3	4	1	0	0	0	0	0	0	0	0	0	1	0	0	0	0	1	0	0	1	0	0	0	0	0	0	0	1	2	2	2	2	5	3	5	5	5	3	4	4	8	23	11	5	5	5
45	1	20	4	3	1	0	0	0	1	0	0	0	0	0	0	1	0	0	0	1	1	1	1	1	1	1	1	1	1	0	0	2	2	2	2	4	4	4	4	3	4	4	4	8	19	12	4	4	4
46	1	20	2	2	1	1	0	1	1	0	0	0	0	0	0	1	0	0	1	1	1	1	1	1	1	0	1	0	0	1	0	2	2	2	2	4	4	4	4	4	4	4	4	8	20	12	4	4	4
48	1	24	4	5	1	1	0	0	0	0	0	0	1	0	0	0	0	0	0	1	1	0	0	1	0	0	0	0	0	1	0	1	1	1	1	4	4	4	4	4	4	4	4	4	20	12	4	3	4
49	1	20	5	5	0	0	0	0	0	1	0	0	1	1	0	0	0	0	0	1	1	1	1	1	1	1	1	1	0	0	1	1	1	1	1	5	5	5	5	5	1	1	1	4	25	3	5	5	5
50	1	20	3	5	1	1	0	0	1	0	0	0	0	1	0	0	0	1	0	1	1	1	1	1	1	1	1	1	1	1	0	1	1	3	2	4	4	4	4	4	4	4	4	7	20	12	4	4	4
53	0	21	1	1	1	0	0	0	0	0	0	0	0	0	1	0	0	0	0	0	1	0	0	1	0	1	0	0	0	1	1	4	3	2	4	3	4	2	4	3	2	4	3	13	16	9	3	4	2
54	0	21	2	3	1	0	0	1	0	0	1	1	0	0	0	1	0	0	0	1	1	1	1	1	1	0	0	0	0	0	1	1	1	1	1	2	2	4	4	4	2	2	2	4	16	6	4	4	4
55	1	20	2	5	1	0	0	0	0	0	0	0	0	0	0	0	0	1	0	0	0	1	1	0	0	0	0	0	0	0	1	3	3	4	3	5	5	5	5	5	3	4	2	13	25	9	5	4	4
57	1	20	4	5	1	0	0	0	0	0	0	0	0	1	0	0	0	0	0	1	1	1	1	1	1	1	0	0	0	1	0	1	1	1	1	5	3	4	4	4	3	3	3	4	20	9	4	4	4
58	1	19	2	4	1	0	0	0	1	0	0	0	0	0	1	0	0	0	0	1	0	1	1	1	0	0	0	1	0	0	0	1	1	1	1	5	5	4	5	5	4	4	4	4	24	12	5	5	5
59	0	20	2	3	1	0	0	1	1	0	0	0	0	1	0	0	0	0	0	1	0	1	1	1	1	1	1	0	0	1	1	2	2	2	2	4	2	4	4	4	4	4	4	8	18	12	4	4	4
60	0	19	2	2	1	0	0	0	1	0	1	0	0	0	0	1	0	0	0	1	1	0	1	1	1	0	0	0	0	0	1	2	1	1	1	4	3	4	4	4	4	5	5	5	19	14	4	3	4
61	1	21	2	1	1	0	0	0	0	0	0	0	0	0	0	0	0	1	0	1	0	0	1	1	1	0	0	0	0	1	0	3	3	3	3	3	3	3	3	3	3	3	3	12	15	9	3	3	3
62	0	22	2	4	1	0	0	0	0	0	0	0	0	0	1	0	0	0	1	1	0	0	1	1	0	0	0	0	0	1	1	2	2	2	2	5	2	5	5	5	3	4	4	8	22	11	5	5	5
64	0	21	3	5	1	0	0	1	0	0	0	0	1	0	0	0	0	1	0	1	0	0	1	1	0	0	0	0	0	1	0	2	2	2	2	4	4	4	4	4	3	3	3	8	20	9	4	4	4
66	1	22	3	5	1	0	0	0	0	0	0	1	0	0	1	0	0	1	0	1	1	1	1	1	1	0	0	0	0	0	0	2	2	3	3	4	4	3	4	4	4	5	4	10	19	13	4	4	4
67	0	22	3	5	1	0	0	0	0	0	0	0	1	1	0	0	0	0	0	1	1	0	0	0	0	0	0	0	0	1	1	2	2	3	3	3	3	4	3	4	5	5	5	10	17	15	3	3	3
68	0	24	5	5	1	0	0	0	1	0	0	0	0	1	0	0	0	0	0	1	0	0	1	1	0	0	0	0	0	1	1	1	1	1	1	5	5	5	5	5	1	1	1	4	25	3	5	5	5
72	0	20	2	5	1	0	0	0	0	0	0	0	0	0	0	1	0	0	0	1	0	0	1	1	1	0	0	0	0	1	1	2	2	2	2	2	2	4	4	4	3	3	3	8	16	9	4	3	4
73	0	20	2	5	1	0	0	0	0	0	0	0	1	1	0	0	0	0	0	1	1	0	1	1	1	1	1	1	0	1	1	2	2	2	2	4	5	5	4	4	3	3	3	8	22	9	5	5	5
75	1	19	3	5	1	0	0	0	0	0	0	0	0	0	0	0	0	1	1	1	1	0	0	0	0	0	0	0	0	0	1	4	1	2	2	2	4	4	4	4	4	4	4	9	18	12	4	4	4
76	0	20	2	4	1	0	0	0	0	0	0	0	0	1	0	0	0	0	0	1	1	1	1	1	1	0	1	1	0	1	1	2	2	2	2	4	4	4	4	4	2	2	2	8	20	6	4	4	4
78	1	19	2	5	1	0	0	0	0	0	0	0	0	0	1	0	0	0	0	1	1	0	1	1	0	1	1	0	0	0	1	2	2	2	2	4	4	4	4	4	4	5	4	8	20	13	4	4	4
80	0	19	3	5	1	0	0	0	0	0	0	0	0	0	0	0	0	1	0	0	1	0	0	1	1	1	1	1	0	1	1	1	1	1	1	5	5	5	5	5	3	3	3	4	25	9	5	5	5
81	1	21	2	4	1	0	0	0	1	0	0	0	0	0	1	0	0	1	0	1	1	0	0	1	0	0	0	0	0	0	1	2	2	3	2	4	4	4	4	4	2	2	2	9	20	6	4	4	4
82	0	22	3	5	1	0	0	0	0	0	0	0	0	1	0	0	0	0	0	1	0	1	1	0	0	0	0	0	0	1	0	3	3	3	4	2	2	5	3	4	5	5	5	13	16	15	3	3	4
83	1	22	5	5	1	0	0	0	0	0	0	0	0	1	0	0	0	0	0	1	1	1	1	1	1	1	1	1	0	0	0	1	1	1	3	1	1	3	3	3	1	1	1	6	11	3	1	3	3
85	0	21	3	5	1	0	0	0	0	0	0	0	0	0	0	0	0	1	0	0	0	0	1	0	0	0	0	0	0	1	0	1	1	1	1	4	4	4	4	4	2	2	2	4	20	6	5	5	5
86	0	20	2	4	1	1	0	1	1	0	0	0	0	0	0	0	0	1	0	1	1	0	1	0	0	0	0	0	0	1	1	1	1	1	2	5	2	4	4	4	2	2	2	5	19	6	5	5	5
88	1	22	2	5	1	0	0	0	1	0	0	0	0	0	0	0	0	1	0	1	1	0	1	1	0	0	0	0	0	0	1	2	2	2	2	4	4	4	4	4	3	3	3	8	20	9	4	4	4
90	0	21	3	5	1	0	0	1	1	0	0	0	0	0	1	0	0	0	0	1	1	0	1	1	0	0	0	0	0	1	1	2	2	2	2	4	4	4	4	4	4	4	3	8	20	11	4	4	4
92	1	22	4	5	1	0	0	1	0	0	0	1	0	0	1	0	0	1	0	1	1	1	1	1	0	0	0	0	0	1	1	2	1	2	2	5	5	5	4	4	4	3	3	7	23	10	4	4	4
93	1	22	2	4	1	0	0	0	0	0	0	0	0	1	0	0	0	0	0	1	1	1	1	1	1	0	0	0	0	0	0	2	2	2	3	2	4	4	3	3	4	4	3	9	16	11	3	3	3
94	0	22	4	5	1	1	0	0	1	0	0	0	0	1	0	0	0	0	0	1	1	1	0	1	0	0	0	0	1	1	1	3	3	2	1	4	4	5	3	4	5	5	4	9	20	14	4	3	3
100	1	21	2	2	1	0	0	0	0	0	0	1	0	1	0	0	1	0	0	0	0	1	1	1	0	0	0	0	0	0	1	1	1	1	1	5	5	5	5	5	2	2	4	4	25	8	5	5	5
101	0	21	4	4	1	0	0	0	1	0	0	0	0	1	0	0	0	0	0	1	0	0	1	1	0	0	0	0	0	1	1	2	2	2	2	4	2	4	4	4	4	2	2	8	18	8	4	4	4
102	0	19	2	5	1	1	0	0	0	0	0	0	0	1	0	0	1	0	0	0	0	0	1	1	1	0	0	1	0	0	1	2	2	3	3	3	3	4	3	3	4	3	3	10	16	10	3	3	4
106	0	18	3	5	1	0	0	0	0	0	0	0	0	0	0	0	0	1	0	1	1	1	1	1	0	0	1	1	0	1	1	2	2	2	2	4	4	4	4	4	3	3	3	8	20	9	4	4	4
107	0	23	2	4	1	1	0	0	0	0	0	0	0	0	1	0	0	0	0	1	1	1	1	1	1	1	1	1	0	1	1	2	1	1	1	4	4	4	4	4	3	3	3	5	20	9	4	4	4
108	0	19	3	4	1	0	0	0	1	0	0	0	0	0	0	1	0	0	0	1	0	0	0	0	1	0	0	0	0	0	1	1	1	1	1	5	2	5	5	5	2	2	2	4	22	6	5	5	5
109	1	20	1	4	1	0	0	1	0	0	0	0	0	0	1	0	0	0	0	1	1	0	1	1	1	1	1	1	0	0	1	1	1	1	1	5	5	5	5	5	3	3	3	4	25	9	5	5	5
110	1	21	2	5	1	0	0	0	0	0	0	0	0	1	0	0	0	0	0	1	1	0	1	1	1	0	0	0	0	1	0	3	3	4	3	3	3	3	3	3	5	5	5	13	15	15	3	2	3
111	0	22	2	4	1	0	0	0	1	0	0	1	0	1	0	0	0	0	1	1	1	1	1	0	1	1	0	1	0	0	1	2	2	3	2	4	3	4	4	4	3	3	3	9	19	9	4	4	4
112	1	22	2	4	1	0	0	1	1	0	0	0	0	1	0	0	0	0	0	1	0	0	1	1	1	0	0	0	0	1	1	2	2	2	2	2	4	4	4	4	3	3	3	8	18	9	4	4	4
115	1	22	5	5	1	0	0	0	1	0	0	0	0	0	1	0	0	1	0	0	1	0	0	1	0	0	0	0	0	0	0	2	2	2	2	4	3	4	4	4	3	3	3	8	19	9	5	4	4
117	1	20	2	5	1	1	0	0	0	0	0	0	0	0	1	0	0	0	0	1	0	0	0	1	0	0	0	0	0	0	1	1	1	1	1	4	4	4	4	4	4	4	2	4	20	10	4	4	4
119	0	22	3	3	1	0	0	0	1	0	0	0	0	1	0	0	0	0	0	1	1	1	1	1	1	0	1	0	0	0	1	1	1	1	1	5	5	5	5	5	2	2	2	4	25	6	5	5	4
120	1	21	2	5	1	0	0	0	1	0	0	0	0	0	0	0	0	1	0	1	0	1	1	1	0	0	0	0	0	0	1	2	2	2	2	5	5	5	5	5	3	2	2	8	25	7	4	4	4
122	0	20	3	4	1	0	0	0	0	0	1	0	0	0	0	1	0	0	0	1	0	1	0	0	0	0	0	0	0	0	1	3	2	3	3	4	4	4	4	4	3	4	3	11	20	10	3	4	4
123	1	22	2	3	1	0	0	0	1	0	0	0	0	0	1	0	0	1	0	1	1	1	0	0	0	0	0	0	0	1	0	2	1	3	3	3	3	3	3	3	3	3	3	9	15	9	3	3	3
124	1	20	1	4	1	0	0	0	0	0	0	0	0	0	0	0	0	1	1	1	0	0	1	1	0	0	0	0	0	1	0	2	2	2	2	4	4	4	4	4	3	3	3	8	20	9	4	4	4
125	1	20	4	5	1	0	0	0	0	0	0	0	0	1	0	0	0	1	0	0	0	0	1	1	0	0	0	0	0	0	1	2	1	2	3	4	4	4	4	4	4	4	3	8	20	11	4	3	4
126	1	22	3	5	1	0	0	0	0	0	0	1	0	0	0	0	0	1	0	1	1	0	1	1	1	0	0	1	0	0	0	2	1	1	2	4	4	4	4	5	3	3	3	6	21	9	4	3	4
127	0	21	2	4	1	0	0	0	1	0	0	0	0	1	0	0	0	0	0	1	1	0	1	1	1	1	1	1	0	0	1	2	1	2	2	5	5	5	5	5	4	4	4	7	25	12	5	5	5
128	1	21	4	5	1	0	0	0	1	0	0	0	0	1	0	0	0	0	0	1	0	0	0	1	0	0	0	0	0	1	1	3	3	3	2	4	4	4	4	4	3	3	3	11	20	9	3	4	4
130	0	21	3	5	1	1	0	0	1	0	0	0	0	1	0	0	0	0	0	1	1	0	1	1	1	0	0	0	0	1	1	2	2	2	2	4	4	4	4	4	4	4	4	8	20	12	4	4	4
131	0	21	2	4	1	1	0	0	0	0	0	0	0	0	1	1	0	0	0	1	1	1	1	1	1	1	1	1	0	1	1	1	1	1	1	4	4	4	4	4	4	4	4	4	20	12	4	4	4
132	1	21	1	1	1	0	0	0	0	0	0	0	0	1	0	0	0	0	0	1	1	1	0	0	0	0	0	0	0	0	1	3	3	3	2	4	4	4	4	4	3	3	3	11	20	9	4	4	4
133	0	23	2	5	1	0	0	0	0	0	0	0	0	0	0	0	0	1	0											0	1	3	3	3	2	3	4	4	4	4	5	5	5	11	19	15	3	3	3
134	0	19	2	4	1	0	0	1	1	0	1	0	0	0	1	0	0	1	0	1	0	1	1	1	1	0	1	0	0	1	1	1	1	1	1	4	4	4	4	4	3	4	4	4	20	11	5	4	4
135	0	22	2	4	1	0	0	0	1	0	0	1	0	1	0	0	0	0	0	1	1	0	1	1	1	0	0	0	0	0	1	1	1	1	1	4	4	4	4	4	4	5	5	4	20	14	4	3	3
136	1	22	1	4	1	0	0	0	0	0	0	0	0	0	1	0	0	0	0	0	0	0	1	1	0	0	0	1	0	0	0	3	3	3	3	3	3	3	3	3	3	3	3	12	15	9	3	3	3
137	0	21	2	4	1	0	0	0	1	0	0	0	0	0	0	0	0	1	0	1	1	1	1	1	1	1	1	1	0	1	1	2	1	2	2	4	4	4	4	4	3	3	3	7	20	9	4	4	4
138	1	21	2	5	1	1	0	0	0	0	0	0	0	1	1	0	0	0	0	1	1	1	1	1	0	0	0	0	0	1	1	3	3	2	2	4	4	4	5	4	4	3	3	10	21	10	4	4	5
141	0	18	2	4	1	0	0	0	0	0	0	0	0	0	1	0	0	0	0	0	0	0	1	1	0	0	0	0	0	1	1	2	2	2	2	5	5	5	5	5	5	5	5	8	25	15	5	5	5
142	1	20	2	4	1	1	0	0	1	0	0	0	0	1	0	0	0	0	0	1	1	0	1	0	1	1	1	0	0	0	1	1	1	1	1	4	4	4	4	4	4	4	4	4	20	12	4	4	4
144	1	22	2	5	1	0	0	0	0	0	0	0	0	0	0	0	0	0	1	0	0	0	0	1	0	0	0	0	0	0	0	3	1	3	3	3	4	4	4	4	3	3	3	10	19	9	4	3	4
145	0	22	2	5	1	0	0	0	1	0	0	0	0	0	0	0	0	1	0											0	1	3	3	3	2	3	4	4	4	4	5	5	5	11	19	15	3	3	3
146	0	22	5	5	1	0	0	0	1	0	0	0	0	1	0	0	0	0	0	0	0	0	1	1	0	0	0	0	0	0	1	1	1	1	1	5	3	5	5	5	2	2	2	4	23	6	5	5	5
147	1	20	2	4	1	0	0	1	0	0	0	0	0	1	0	0	0	0	1	1	0	0	0	1	1	0	0	0	0	0	1	1	1	1	1	5	3	5	5	5	4	4	4	4	23	12	4	4	4
148	0	21	2	4	1	1	0	0	0	0	0	0	0	0	1	1	0	0	0	1	1	1	1	1	1	1	1	1	0	0	0	3	3	3	4	4	4	3	3	4	4	4	4	13	18	12	4	4	4
152	0	19	2	4	1	1	0	0	0	0	0	0	0	1	0	0	0	1	0	1	0	0	1	1	1	0	0	0	0	0	1	1	1	2	2	4	3	4	4	4	3	4	4	6	19	11	4	4	4
153	0	21	2	3	1	0	0	1	1	0	0	0	0	0	0	1	0	1	0	0	0	0	1	1	1	0	0	1	0	1	1	2	1	1	1	4	4	4	4	4	4	4	4	5	20	12	4	3	4
154	0	23	2	3	1	0	0	0	1	0	0	0	0	0	0	1	0	0	0	1	0	1	1	1	1	1	1	1	1	0	1	3	2	2	3	4	4	4	4	4	3	4	4	10	20	11	4	4	4
155	0	20	2	3	1	0	0	0	1	0	0	0	0	0	0	1	0	1	0	1	1	1	1	1	1	1	1	1	1	0	0	2	2	2	2	2	2	2	2	2	4	2	4	8	10	10	4	4	4
156	0	22	3	4	1	1	0	0	0	0	0	0	1	0	0	0	0	0	0	1	0	1	1	1	1	0	0	0	0	1	1	2	1	1	2	5	3	5	5	4	4	4	4	6	22	12	5	4	5
157	0	21	2	3	1	0	0	1	1	0	0	0	0	1	0	0	0	0	0	1	1	1	1	1	1	0	0	1	0	1	1	1	1	1	1	2	2	4	4	4	3	4	4	4	16	11	4	4	4
159	0	22	2	4	1	0	0	0	0	0	0	0	0	0	0	0	0	1	0	1	0	0	1	1	1	0	0	0	0	1	1	2	1	1	1	4	4	4	4	3	3	4	5	5	19	12	4	4	4
160	1	22	2	3	1	0	0	0	0	0	0	1	0	0	1	0	0	0	0	1	0	0	1	0	0	0	0	0	0	1	0	2	2	2	3	4	4	3	4	3	4	4	4	9	18	12	3	3	3
161	0	22	2	2	1	0	0	1	1	0	0	0	0	1	0	0	0	0	0	1	0	0	1	0	1	0	0	0	0	1	1	1	1	1	1	5	5	5	5	5	1	3	3	4	25	7	5	5	5
165	0	19	3	4	1	1	0	0	0	0	0	0	0	0	0	0	0	1	0	1	0	0	1	1	1	1	0	0	0	0	1	1	1	1	1	5	5	5	5	5	5	5	5	4	25	15	5	5	5
166	1	22	2	5	1	0	0	0	1	0	0	0	0	1	1	0	0	0	0	1	0	0	1	1	1	0	0	0	0	0	1	2	2	2	4	4	4	5	4	4	2	2	2	10	21	6	5	4	4
168	1	20	2	2	1	0	0	1	0	0	0	0	0	0	0	1	0	0	0	1	1	0	0	1	0	0	0	0	0	1	0	4	4	4	4	4	4	4	4	4	4	4	4	16	20	12	4	4	4
169	0	21	2	3	1	0	0	1	1	0	0	0	0	0	0	0	0	1	0	0	0	0	1	1	0	0	0	0	0	1	1	1	1	1	1	5	5	5	5	5	4	4	4	4	25	12	5	4	4
170	1	22	5	4	1	0	0	0	1	0	0	0	0	0	0	0	0	1	0	1	1	1	1	1	0	0	0	0	0	1	1	1	1	1	1	4	4	4	4	4	3	5	4	4	20	12	4	3	3
171	1	21	1	1	0	0	0	0	0	0	1	0	0	0	0	0	0	0	1	1	1	1	1	1	0	0	0	0	0	0	1	1	1	1	1	5	5	5	5	5	4	2	2	4	25	8	3	2	4
172	1	23	3	5	1	1	0	1	1	0	0	0	0	1	1	0	0	0	0	0	1	0	1	1	1	1	0	0	0	0	0	1	1	2	2	4	4	5	5	5	4	5	5	6	23	14	5	5	4
174	1	22	5	5	1	1	0	0	0	0	0	0	0	1	0	0	0	0	0	1	1	0	1	1	0	0	0	1	0	0	1	1	1	1	1	1	5	5	5	5	3	3	3	4	21	9	3	3	3
175	0	21	2	4	1	0	0	0	1	0	1	0	0	0	0	0	0	1	0	1	0	0	1	1	0	0	0	0	0	0	1	2	1	2	3	5	5	4	4	4	4	4	4	8	22	12	4	4	4
177	0	23	2	4	1	0	0	0	0	0	0	0	0	0	1	0	0	0	0	1	0	0	0	1	0	0	0	0	0	1	1	2	2	2	2	5	5	5	5	5	2	2	2	8	25	6	5	5	5
178	1	21	4	5	1	0	0	0	0	0	0	0	1	0	0	0	0	0	0	1	1	1	1	1	1	0	0	0	0	1	1	2	3	2	2	4	4	4	4	4	5	3	4	9	20	12	4	3	4
179	0	23	2	4	1	0	0	0	1	0	0	0	0	0	1	0	0	0	0	1	1	1	1	1	1	1	1	1	1	1	1	2	2	2	2	3	2	4	4	4	4	4	4	8	17	12	4	3	4
180	0	22	2	5	1	0	0	0	1	0	0	0	0	0	0	1	0	0	0	1	0	0	0	1	0	0	0	0	0	1	1	1	1	3	1	5	2	5	5	5	4	4	3	6	22	11	5	4	4
182	1	21	4	3	1	0	0	0	0	0	0	1	0	1	0	0	0	0	0											0	0	3	3	3	3	3	3	3	3	3	3	3	3	12	15	9	3	3	3
183	1	21	4	5	1	1	0	0	0	0	0	0	0	1	0	0	0	1	0	1	1	1	1	1	1	0	1	0	1	1	1	2	2	2	2	5	5	5	5	5	4	4	4	8	25	12	5	5	5
184	0	19	2	4	1	1	0	0	0	0	0	0	0	1	0	0	0	0	0	1	1	0	1	1	0	0	0	1	0	0	1	1	1	1	1	5	5	5	5	5	3	3	2	4	25	8	4	4	4
185	0	21	2	1	1	0	0	0	1	0	1	0	0	0	1	0	0	1	0	1	0	1	1	1	1	1	0	0	0	1	1	2	2	3	2	4	3	4	4	4	4	4	4	9	19	12	4	4	4
186	0	20	2	5	1	0	0	1	0	0	0	0	0	0	1	0	1	0	0	1	1	1	1	1	1	1	1	1	1	1	0	4	3	3	3	3	3	3	3	3	3	3	2	13	15	8	4	4	4
187	1	24	2	5	1	0	0	0	1	0	0	0	0	1	0	0	0	1	0	1	0	1	1	1	1	1	0	0	0	0	1	2	2	2	2	4	4	4	4	4	4	4	4	8	20	12	4	4	4
190	1	22	5	5	1	0	0	0	0	0	0	0	0	1	0	0	0	0	0	1	1	0	0	1	1	0	0	0	0	0	1	1	1	1	1	5	5	5	5	5	4	4	4	4	25	12	5	5	5
191	1	18	2	4	1	0	0	0	0	0	0	0	0	0	1	0	0	0	0	0	0	0	0	1	0	0	0	0	0	0	1	2	2	2	2	5	5	5	5	5	4	4	4	8	25	12	5	4	4
192	0	19	4	4	1	0	0	0	1	0	0	0	0	0	0	0	0	1	0	1	0	0	0	1	1	0	0	0	0	0	1	2	2	2	2	4	4	4	4	4	3	3	3	8	20	9	4	4	4
193	0	20	3	5	1	1	0	0	0	0	0	0	0	0	1	0	0	0	0	1	1	0	0	0	0	0	0	0	0	1	1	2	2	2	3	4	4	4	4	4	4	4	4	9	20	12	4	4	4
194	0	22	2	4	1	0	0	0	0	0	0	0	0	0	1	0	0	0	0	1	1	0	1	0	0	0	0	0	0	0	1	2	1	2	2	4	4	4	4	4	3	3	3	7	20	9	4	4	4
197	0	22	2	4	1	0	0	0	0	0	0	0	0	0	1	0	1	0	0	1	1	1	1	1	0	0	0	0	0	0	1	2	2	2	1	5	4	4	4	4	3	2	2	7	21	7	4	4	4
199	1	21	3	3	1	0	0	0	0	0	0	0	0	1	1	0	0	0	0	1	0	0	1	1	0	0	0	0	0	0	0	2	1	2	2	4	4	4	4	4	4	4	4	7	20	12	4	4	3
200	0	19	2	4	1	1	0	0	1	0	0	0	0	0	1	0	0	0	1	1	1	0	1	1	0	1	0	0	0	1	0	3	3	3	3	4	4	4	3	5	3	4	2	12	20	9	3	4	3
201	0	19	4	5	1	0	0	0	0	0	0	1	1	0	0	0	0	0	0	1	0	0	1	1	1	0	0	0	0	0	0	2	2	2	2	4	4	4	4	4	2	2	2	8	20	6	4	4	4
203	0	19	3	5	1	0	0	0	0	0	0	0	0	1	0	0	0	1	0	1	1	0	1	1	0	0	0	0	0	0	1	2	2	2	2	5	5	4	5	5	3	4	3	8	24	10	5	5	5
205	0	21	2	3	1	0	0	0	1	0	1	0	0	0	0	1	0	0	0	1	0	0	1	1	0	0	0	0	0	1	1	1	1	1	1	4	4	4	4	4	3	3	2	4	20	8	4	4	4
206	0	20	3	5	1	0	0	0	0	0	0	1	0	0	0	0	0	1	0	1	1	0	1	1	0	0	0	0	0	1	1	3	3	2	2	5	4	4	4	4	3	4	4	10	21	11	4	4	4
208	1	19	3	5	1	0	0	0	0	0	0	1	0	0	1	0	0	0	0	1	0	1	1	1	0	0	0	1	0	0	1	1	1	1	1	4	4	5	5	5	3	4	3	4	23	10	5	4	3
209	0	18	3	5	1	0	0	0	0	0	0	0	0	1	0	0	0	0	0	1	1	0	1	1	1	1	0	1	0	0	1	1	1	1	1	5	5	5	5	5	2	4	2	4	25	8	5	5	5
211	0	23	4	5	1	1	0	1	1	0	0	0	0	0	1	0	0	0	1	1	1	0	1	1	0	1	0	0	0	0	1	2	2	2	2	4	4	4	3	3	4	4	3	8	18	11	3	4	3
212	0	20	3	4	1	0	0	0	0	0	0	0	0	0	1	0	0	1	0	1	0	1	1	1	0	0	0	0	0	0	1	1	1	1	1	4	4	4	4	4	4	4	4	4	20	12	4	4	4
214	0	19	2	3	1	0	0	1	1	0	0	0	0	0	0	1	0	0	0	1	1	0	1	0	1	0	1	1	0	1	1	2	2	2	3	4	3	4	4	4	4	4	4	9	19	12	5	4	4
215	1	20	3	5	1	0	0	0	1	0	0	0	1	0	0	0	0	0	0	1	0	0	1	1	0	0	0	0	0	0	1	1	1	1	1	5	5	5	5	5	3	2	2	4	25	7	5	5	5
216	0	21	1	2	0	0	0	1	1	0	1	0	0	0	0	0	0	1	0	1	1	0	1	1	1	1	1	1	0	0	1	1	2	2	2	5	3	4	5	5	3	4	4	7	22	11	5	5	4
217	1	21	3	5	1	0	0	0	1	0	0	1	0	0	1	1	0	0	0	1	1	0	0	0	0	0	0	0	0	1	1	5	5	5	5	5	5	5	5	5	5	5	5	20	25	15	5	5	5
218	0	19	2	4	1	1	0	0	1	0	0	0	0	1	0	0	1	0	0	1	0	0	1	1	0	0	0	0	0	1	0	2	2	2	2	4	4	4	4	4	4	4	4	8	20	12	4	4	4
219	0	22	3	5	1	0	0	0	0	0	1	0	0	1	0	0	0	0	0	1	1	1	1	1	1	0	1	0	1	1	1	2	1	1	1	4	2	3	4	4	4	5	5	5	17	14	5	5	5
220	0	22	3	4	1	0	0	0	0	0	0	0	0	0	0	0	0	1	0	1	0	0	0	0	0	0	0	0	0	1	1	2	2	2	2	5	5	5	5	5	5	5	5	8	25	15	5	5	5
221	0	19	3	4	1	0	0	0	0	0	0	0	0	1	0	0	0	0	0	0	0	0	1	1	0	0	0	0	0	1	1	2	2	2	2	4	3	4	4	4	4	4	4	8	19	12	4	4	4
224	0	22	3	5	1	0	0	1	1	0	0	0	0	1	0	0	0	0	0	1	0	0	1	1	1	0	0	0	0	0	1	2	1	2	2	5	5	5	5	5	4	5	5	7	25	14	5	4	5
225	0	22	1	4	1	0	0	1	0	0	0	0	0	0	1	0	0	0	0	1	1	0	0	1	0	0	0	0	0	1	1	1	1	1	1	5	4	5	5	5	4	4	4	4	24	12	5	5	4
226	1	23	3	4	0	0	0	0	0	0	0	1	0	0	0	0	0	1	0	0	0	0	0	0	0	0	0	0	1	0	0	2	2	2	2	4	4	4	4	4	4	4	4	8	20	12	4	4	4
228	1	20	3	4	1	0	0	1	0	0	0	0	0	0	0	0	0	1	0	1	1	0	1	0	0	0	0	0	0	0	0	2	2	2	2	4	4	4	4	4	4	4	4	8	20	12	4	4	4
230	0	18	2	5	1	0	0	0	1	0	0	0	0	0	0	0	0	1	0	1	1	1	1	1	0	0	0	0	0	1	1	2	2	2	2	4	4	4	4	4	3	4	4	8	20	11	4	4	4
231	0	23	2	2	1	0	0	1	0	0	0	0	0	0	1	0	0	1	0	1	1	0	1	0	0	0	0	0	0	1	1	2	2	2	3	4	4	3	4	4	4	5	5	9	19	14	4	4	5
233	1	19	2	4	1	1	0	0	0	0	0	0	0	0	1	0	0	0	0	1	1	0	1	0	0	0	0	0	0	0	1	2	2	2	2	4	4	4	4	4	4	4	4	8	20	12	4	4	4
237	0	22	2	5	1	1	0	0	0	0	0	0	0	1	0	0	0	0	0	0	0	0	1	0	0	0	0	0	1	1	0	3	3	3	3	3	3	3	3	4	4	4	4	12	16	12	3	3	3
238	0	19	2	5	1	1	0	0	1	0	1	0	0	0	1	0	0	1	0	1	1	1	1	1	0	0	0	0	0	1	1	2	2	2	2	4	4	4	4	4	2	4	2	8	20	8	4	4	4
240	0	25	3	4	1	0	0	0	0	0	0	0	0	0	0	1	0	0	0	1	1	0	1	1	0	0	0	0	0	1	1	2	2	2	2	4	4	4	4	4	3	3	3	8	20	9	3	3	3
241	0	21	2	5	1	0	0	0	0	0	0	0	0	0	0	0	0	1	0	1	1	0	1	1	1	1	0	1	0	1	1	1	1	1	1	2	3	5	4	4	3	4	4	4	18	11	4	4	4
242	0	22	2	4	1	0	0	0	1	0	0	0	0	0	0	0	0	1	1	1	1	0	1	1	1	0	1	1	1	1	1	1	1	1	1	4	3	4	4	4	3	4	3	4	19	10	5	5	5
244	1	22	2	5	1	0	0	0	1	0	0	0	0	0	0	0	0	1	0	1	1	1	1	1	0	0	0	0	0	0	1	2	2	1	1	5	4	4	5	5	3	3	3	6	23	9	5	3	4
246	0	19	3	5	1	0	0	0	0	0	0	0	0	0	0	0	0	1	0	1	1	1	1	1	1	1	0	1	0	0	0	1	1	1	1	5	3	3	5	3	4	5	5	4	19	14	5	5	5
247	0	22	3	4	1	1	0	0	1	0	0	0	0	0	1	0	0	0	0	1	0	0	1	1	0	0	0	0	0	1	1	2	1	2	2	4	4	4	4	4	3	3	2	7	20	8	4	4	4
248	0	23	4	5	1	0	0	0	1	0	0	0	0	0	0	1	0	0	1	0	0	1	1	1	0	0	0	0	0	1	1	2	2	2	2	4	4	4	4	4	4	4	2	8	20	10	4	3	4
251	1	20	3	5	1	0	0	1	0	0	0	0	0	0	1	0	0	0	0	1	1	0	0	0	0	0	0	0	0	0	1	2	2	2	2	4	4	4	4	4	2	2	2	8	20	6	4	4	4
252	0	19	2	4	1	0	0	0	0	0	0	0	0	0	1	0	0	0	0	1	0	0	1	1	1	0	0	0	0	1	1	1	1	1	1	5	5	5	5	5	4	3	3	4	25	10	5	4	4
253	1	23	2	1	1	0	0	0	0	0	0	0	0	0	0	1	0	0	0	1	1	1	1	1	1	1	1	1	0	0	1	1	1	1	1	5	5	5	5	5	4	5	5	4	25	14	5	5	5
255	0	18	3	5	1	0	1	0	0	0	1	0	0	1	0	0	0	0	0											0	0	2	1	2	2	2	3	2	3	3	4	5	5	7	13	14	5	3	3
256	0	18	3	5	1	0	0	0	1	0	0	0	0	0	1	0	0	1	0	1	1	1	1	1	1	1	1	1	1	1	1	2	1	1	1	4	3	4	4	4	4	4	4	5	19	12	4	3	4
258	1	20	3	5	1	0	0	0	1	0	0	0	0	0	1	0	0	0	0	1	0	0	1	1	0	1	0	0	0	0	0	4	1	4	5	4	4	4	2	2	3	4	3	14	16	10	5	4	5
259	0	20	4	5	1	1	0	0	0	0	0	0	0	1	0	0	0	0	0	0	1	0	1	1	0	0	0	0	0	1	1	1	2	1	1	5	2	4	4	3	5	4	4	5	18	13	5	2	3
260	0	20	2	5	1	1	0	0	0	0	0	0	0	1	0	0	0	0	0	0	0	0	1	1	0	0	0	0	0	0	1	2	2	2	2	5	5	5	5	5	3	3	3	8	25	9	4	4	4
261	0	22	4	5	1	0	0	0	0	0	0	1	1	0	0	0	0	0	0	1	0	1	1	1	0	0	0	0	0	1	1	2	1	1	1	4	4	4	5	4	4	5	1	5	21	10	4	4	4
262	0	20	4	5	1	0	0	0	0	0	0	0	0	0	0	0	0	1	0	1	0	0	1	1	1	0	0	1	0	1	1	2	2	2	2	4	3	4	4	4	3	2	2	8	19	7	4	4	4
264	0	20	2	2	1	1	1	0	0	0	0	0	0	0	1	1	0	0	0	1	1	0	0	1	0	0	0	0	0	1	1	1	1	1	1	5	4	4	5	4	3	3	4	4	22	10	4	4	5
265	1	22	1	2	1	0	0	0	0	0	0	0	0	0	0	1	0	0	0	1	1	1	1	1	0	0	0	0	0	1	1	2	1	1	1	5	4	5	5	3	3	2	2	5	22	7	4	5	5
266	0	20	2	4	1	0	0	0	0	0	0	0	0	1	0	0	0	0	0	1	0	1	0	0	0	0	0	0	0	1	0	2	2	2	2	4	4	4	4	4	3	3	3	8	20	9	4	4	4
267	0	22	1	4	1	1	0	0	0	0	0	0	0	0	0	0	0	1	0	1	1	1	1	1	0	0	1	0	0	0	1	1	1	1	2	5	4	5	5	4	3	2	2	5	23	7	5	4	5
268	0	19	3	5	1	0	0	0	0	0	0	0	0	0	0	0	0	1	0	0	0	0	1	1	0	0	0	0	0	0	0	3	2	4	3	4	4	4	4	5	3	5	3	12	21	11	4	3	4
271	0	19	4	5	1	0	0	0	0	0	0	0	0	0	1	0	1	0	0	1	0	0	1	1	1	0	0	0	0	1	1	2	2	2	2	4	4	4	4	4	4	4	4	8	20	12	4	4	4
272	0	18	2	4	1	0	1	0	1	0	0	0	0	0	1	1	0	0	0	1	0	1	1	1	1	1	1	1	0	0	1	1	1	1	1	4	4	4	4	4	4	4	4	4	20	12	5	4	4
274	0	22	2	5	1	0	0	0	0	0	0	0	0	1	0	0	0	0	0	1	1	0	1	1	1	0	0	1	0	1	0	2	2	2	2	3	3	4	3	5	5	5	5	8	18	15	5	3	3
276	0	20	3	5	1	0	0	0	0	0	0	0	0	0	0	0	0	1	0	1	0	0	1	1	0	0	0	0	0	1	1	2	2	2	2	4	4	4	4	4	4	4	4	8	20	12	4	4	4
277	1	21	4	5	1	0	0	0	0	0	0	0	0	1	0	0	0	0	1	1	0	0	1	1	0	0	0	1	0	0	1	1	1	1	1	3	3	5	5	5	3	3	3	4	21	9	5	5	5
279	0	21	4	4	1	0	0	0	1	0	0	0	0	1	0	0	0	0	0	1	1	0	1	0	0	0	0	0	0	1	1	1	2	1	1	5	5	5	5	5	3	3	3	5	25	9	5	5	5
284	1	22	2	1	1	0	0	0	1	0	0	0	0	0	0	1	0	0	0	0	1	0	0	0	0	0	0	0	0	1	0	3	2	3	3	4	4	4	4	4	4	4	4	11	20	12	4	4	4
285	0	20	2	4	1	0	0	0	0	0	0	0	0	0	1	0	0	0	0	1	1	1	1	1	1	0	0	0	0	1	1	2	2	2	2	4	2	4	4	4	4	4	4	8	18	12	4	2	4
286	0	21	3	4	1	0	0	0	0	0	0	0	0	0	0	0	0	1	0	1	1	0	0	1	0	0	0	0	0	1	1	1	1	1	1	5	4	4	5	5	4	4	4	4	23	12	5	4	4
287	1	21	2	4	1	0	0	0	0	0	0	0	0	0	1	0	0	0	0	1	1	0	1	1	0	0	0	0	0	0	1	2	1	3	1	4	3	4	4	3	2	2	2	7	18	6	4	4	4
288	0	22	1	5	1	0	0	0	1	0	0	0	0	1	0	0	0	0	0	1	0	0	1	1	0	0	0	0	0	1	1	1	1	1	1	4	4	4	4	4	3	4	4	4	20	11	4	4	4
289	0	20	4	5	1	0	0	0	0	0	0	0	0	0	0	0	0	1	0	1	0	0	0	0	0	0	0	0	0	0	1	3	3	3	3	3	3	3	3	3	3	3	3	12	15	9	3	3	3
292	1	22	1	4	1	1	0	1	0	0	1	0	0	0	1	0	0	0	0	1	0	0	1	1	0	0	0	0	0	0	1	1	1	1	1	5	4	4	4	4	3	3	3	4	21	9	4	4	4
294	1	19	2	4	1	1	0	0	0	0	0	0	1	0	0	0	1	0	0											0	0	1	2	2	2	5	5	5	5	5	4	2	2	7	25	8	4	4	4
295	1	21	1	5	1	0	0	0	1	0	0	0	0	0	0	0	0	1	1	1	1	1	1	1	0	0	1	0	0	1	0	2	2	2	2	4	3	4	4	4	3	2	2	8	19	7	4	4	4
296	0	21	2	4	1	0	0	0	1	0	0	0	0	1	0	0	0	0	0	1	1	0	1	1	0	0	0	0	0	0	1	1	1	1	1	4	3	4	4	4	3	4	3	4	19	10	4	4	4
297	0	20	2	4	1	0	0	0	1	0	0	0	0	1	0	0	0	1	0	1	0	0	1	1	0	1	0	1	0	0	1	2	2	1	2	4	4	4	4	4	3	4	4	7	20	11	4	4	4
298	1	22	2	4	1	0	0	0	0	0	0	0	0	0	1	0	0	0	0	1	0	0	1	0	0	0	0	0	0	1	0	2	2	2	3	3	3	3	3	3	4	4	4	9	15	12	3	3	4
299	0	21	3	4	1	0	0	0	0	0	0	0	0	0	1	1	0	0	0	1	0	0	1	1	0	1	0	0	0	1	1	2	2	2	2	4	4	4	4	4	4	4	4	8	20	12	4	4	4
300	0	20	2	5	1	0	0	0	1	0	0	0	0	1	0	0	0	0	0	1	1	1	1	0	0	0	0	0	0	1	1	1	1	2	2	4	4	4	4	4	4	4	4	6	20	12	4	4	4
301	0	19	3	4	1	0	0	0	1	0	0	0	0	0	1	0	0	0	0	1	1	1	1	0	0	0	0	0	1	1	1	1	1	1	1	5	5	4	5	5	4	5	5	4	24	14	4	4	4
303	1	21	2	3	1	0	0	0	0	0	0	0	0	0	0	1	0	0	0	1	1	1	1	1	1	0	0	0	0	0	1	4	3	3	4	4	3	4	4	3	3	3	4	14	18	10	4	3	3
305	0	22	4	5	1	0	0	0	0	0	0	0	0	1	0	0	0	0	0	1	0	0	0	1	1	0	0	0	0	0	1	2	2	2	2	4	4	4	4	4	3	4	4	8	20	11	4	4	4
306	1	24	3	4	1	0	0	0	1	0	0	0	1	0	0	0	0	0	0	0	0	0	1	1	0	0	0	0	0	0	0	2	2	2	2	3	4	3	4	4	3	4	4	8	18	11	4	3	4
307	0	20	2	4	1	0	0	0	1	0	0	0	0	1	0	0	0	0	0	1	1	1	1	1	0	0	1	1	0	0	0	2	1	2	2	5	5	5	5	5	2	4	2	7	25	8	5	5	4
308	0	20	3	5	1	0	0	0	0	0	0	0	0	1	0	0	0	0	0	1	1	1	0	1	1	0	0	0	0	1	1	2	2	3	3	4	4	4	4	4	4	4	2	10	20	10	4	4	4
309	0	20	3	4	1	0	0	0	0	0	0	0	0	0	1	0	0	0	0	1	0	0	1	1	0	0	0	0	0	1	1	1	1	1	1	5	5	5	5	5	5	5	5	4	25	15	5	5	5
310	0	22	2	4	1	0	0	0	0	0	0	1	0	1	0	0	0	0	0	1	1	1	0	0	0	0	0	0	0	0	1	2	1	2	2	4	2	4	5	4	4	4	4	7	19	12	4	4	3
312	0	22	2	3	1	0	0	0	0	0	0	0	0	0	0	1	0	0	0	1	0	0	0	1	0	0	0	0	0	1	1	1	1	1	1	5	5	5	5	5	4	4	4	4	25	12	4	4	4
313	0	20	2	4	1	0	0	0	0	0	0	0	0	0	1	0	0	0	0	1	1	0	1	1	1	0	0	0	0	1	1	1	1	1	1	5	4	4	5	3	4	4	4	4	21	12	5	4	4
314	0	20	4	5	1	0	0	0	0	0	0	0	0	0	0	0	0	1	0	1	0	0	1	0	0	0	0	0	0	0	1	2	1	2	1	5	4	5	5	3	3	4	4	6	22	11	5	5	5
315	0	20	2	5	1	0	0	1	0	0	0	0	0	0	0	0	0	1	0	1	0	0	1	1	0	0	0	0	0	1	0	2	2	2	2	4	3	4	4	4	4	4	4	8	19	12	4	4	4
316	0	23	3	4	1	0	0	0	0	0	0	0	0	0	0	0	1	0	0	0	1	0	1	1	0	0	0	0	0	1	1	2	1	2	2	4	4	5	4	4	3	5	4	7	21	12	4	4	4
317	0	21	3	5	1	0	0	0	1	0	0	0	0	0	0	0	0	1	0	0	0	0	1	1	0	0	1	0	0	1	0	1	1	1	1	5	5	5	4	5	4	4	3	4	24	11	5	4	4
318	1	22	4	4	1	0	0	0	0	0	0	0	0	1	0	0	0	0	0	1	1	1	0	1	0	0	0	0	0	0	1	1	1	1	1	5	5	5	5	5	2	4	4	4	25	10	5	5	5
319	0	21	2	3	1	0	0	0	1	0	0	0	0	0	0	0	0	1	0	0	0	0	1	1	1	1	0	0	0	1	0	4	2	4	2	4	2	4	3	4	3	3	3	12	17	9	2	4	4
322	0	22	2	5	1	0	0	0	1	0	0	0	0	0	0	0	0	1	0	1	0	1	1	1	0	0	0	0	0	1	1	2	1	2	2	5	4	4	4	4	4	2	2	7	21	8	5	4	4
324	0	23	2	4	1	0	0	0	0	0	0	0	0	0	1	1	0	0	0	1	1	1	0	1	0	0	0	0	0	0	1	2	1	2	2	4	4	4	4	4	4	4	4	7	20	12	4	4	4
325	0	21	4	3	1	0	0	0	1	0	0	0	0	1	0	0	0	0	0	1	1	0	1	1	0	0	0	0	0	0	1	1	1	1	1	4	4	4	4	4	4	4	4	4	20	12	5	3	4
326	0	22	3	5	1	0	0	1	1	0	0	0	0	1	0	0	0	0	0	1	1	0	1	1	1	0	0	1	0	0	1	2	1	2	2	4	5	5	5	5	3	4	3	7	24	10	4	4	5
327	0	19	2	4	1	0	0	0	0	0	0	0	0	0	1	0	0	0	0	1	1	1	1	1	1	1	1	1	0	1	1	1	1	1	1	5	5	5	5	5	4	4	4	4	25	12	5	5	5
328	1	22	3	4	1	0	0	1	1	0	0	0	0	0	0	0	0	1	0	0	0	0	1	0	0	0	0	0	0	1	1	3	2	2	3	4	4	4	4	4	4	4	4	10	20	12	4	4	4
329	1	21	2	3	1	0	0	0	0	0	0	0	0	0	1	0	0	0	0	0	0	1	0	0	0	0	0	0	0	0	0	3	3	3	3	3	3	3	3	3	3	3	3	12	15	9	3	3	3
332	0	21	3	4	1	1	0	0	0	0	0	0	0	0	0	0	0	1	0	1	1	1	1	0	0	0	0	0	0	0	1	2	2	2	2	5	5	5	5	5	4	4	4	8	25	12	5	5	5
333	0	19	1	3	1	0	0	0	0	0	0	0	0	0	1	1	0	0	0	0	0	0	1	1	1	1	0	0	1	0	1	2	1	2	2	5	5	5	5	5	5	5	5	7	25	15	4	4	4
334	1	23	2	5	1	0	0	0	1	0	0	0	0	0	0	0	0	1	0											0	0	2	2	4	2	3	2	4	4	3	4	4	4	10	16	12	4	4	4
335	0	19	2	3	1	0	0	0	1	0	0	0	0	0	1	0	0	0	0	1	0	0	1	1	0	0	0	0	0	1	1	2	2	2	2	4	4	4	4	4	4	4	4	8	20	12	4	4	4
337	0	19	2	4	1	0	0	0	0	0	0	0	0	0	1	0	0	0	0	1	0	0	1	1	1	1	0	0	0	1	1	1	1	1	1	5	4	5	4	4	3	3	3	4	22	9	5	5	5
338	0	21	2	3	1	0	0	0	0	0	0	0	0	0	0	1	0	0	0	1	0	0	0	1	0	0	0	1	0	1	1	2	2	2	2	4	2	4	4	4	4	4	2	8	18	10	4	4	4
340	0	22	3	4	1	0	0	0	1	0	0	0	0	1	0	0	0	0	0	0	0	0	1	1	1	0	0	0	0	1	0	3	1	1	1	4	3	4	3	4	3	4	3	6	18	10	4	4	3
341	1	23	2	5	1	1	0	1	0	0	0	0	0	0	0	0	1	0	1	1	1	0	1	1	0	1	0	1	0	1	0	2	2	3	2	4	4	4	3	4	4	4	3	9	19	11	4	4	3
342	0	22	3	4	1	0	0	0	0	0	0	0	0	0	0	1	0	0	0	1	1	0	1	1	1	0	0	1	0	0	1	2	2	1	2	5	4	4	4	5	3	3	2	7	22	8	5	4	4
343	0	21	3	4	1	0	0	0	1	0	0	0	0	0	1	0	0	0	0	1	1	0	1	1	0	0	0	0	0	1	1	1	1	1	1	5	5	5	5	4	4	4	4	4	24	12	4	4	4
345	0	18	3	3	1	0	0	0	0	0	0	0	0	1	0	0	0	0	0	1	0	0	1	1	0	0	0	0	0	0	1	2	2	2	2	4	4	4	4	4	3	4	4	8	20	11	4	4	4
346	0	23	5	5	1	1	0	0	0	0	0	0	0	0	1	0	0	0	1	0	1	0	1	0	0	0	0	0	0	1	0	4	3	4	4	3	3	4	3	3	3	4	4	15	16	11	3	3	3
348	0	21	3	3	1	1	0	0	0	0	0	0	0	0	1	0	0	0	0	1	1	0	1	1	1	0	0	0	0	1	1	1	1	1	1	5	5	5	5	5	3	3	3	4	25	9	5	5	5
351	0	23	3	4	1	0	0	1	1	0	0	0	0	0	0	1	0	0	0	1	1	0	1	0	0	0	0	0	0	1	1	2	2	2	2	4	2	5	4	4	4	5	5	8	19	14	4	3	4
352	0	21	3	5	1	1	0	0	1	0	0	0	0	0	1	0	0	1	0	1	0	1	1	1	1	0	0	1	0	1	1	2	2	2	2	2	2	2	4	4	2	2	2	8	14	6	4	4	4
353	0	21	2	5	1	0	0	0	0	0	0	0	0	0	0	0	0	1	0	1	1	0	1	1	1	0	1	0	0	0	1	2	1	2	1	4	4	4	5	4	4	3	3	6	21	10	4	3	4
354	0	20	3	5	1	1	0	0	0	0	0	0	0	0	1	0	0	0	0	1	0	0	0	0	0	0	0	0	0	1	1	2	2	2	3	4	4	4	4	4	4	4	4	9	20	12	4	4	4
356	0	22	1	5	1	0	0	0	0	0	0	1	0	1	0	0	0	1	0	1	1	0	1	1	0	0	0	0	0	1	1	3	2	3	3	4	3	4	4	4	4	4	3	11	19	11	4	4	4
359	0	20	3	5	1	0	0	0	1	0	0	0	0	1	0	0	0	0	0	1	0	0	1	1	0	0	0	0	0	1	1	2	2	2	2	2	2	4	4	4	4	4	4	8	16	12	4	4	4
360	0	23	5	3	1	1	0	1	1	0	0	0	0	0	0	1	0	0	0	1	1	0	1	1	0	0	0	0	0	1	1	2	2	1	1	5	4	5	5	5	5	5	5	6	24	15	5	4	4
361	0	18	2	5	1	0	0	0	1	0	0	0	0	0	0	0	0	1	0	1	1	0	1	1	0	0	0	0	0	1	1	2	2	2	2	4	4	4	4	4	3	4	4	8	20	11	5	4	4
363	0	21	1	4	1	0	0	0	1	0	0	0	0	0	0	1	0	0	0	0	1	0	0	1	0	0	1	0	0	1	0	3	2	3	2	4	4	3	3	5	4	5	5	10	19	14	4	3	3
364	0	21	2	4	1	0	0	0	0	0	0	0	0	0	1	0	0	0	0	1	1	1	0	1	1	0	0	0	0	1	1	2	2	2	2	2	4	4	4	4	4	4	4	8	18	12	3	3	3
365	0	20	1	4	1	0	0	0	1	0	0	0	0	0	0	0	0	1	0	1	0	0	0	0	0	0	0	0	0	1	1	1	1	1	1	5	5	5	5	5	4	5	5	4	25	14	5	5	5
368	0	23	2	5	1	0	0	0	0	0	0	0	0	0	0	0	0	1	0	1	0	0	0	1	0	0	0	0	0	1	1	2	1	2	2	2	4	4	4	4	4	5	5	7	18	14	3	4	4
369	0	21	5	5	1	0	0	0	0	0	0	0	0	1	0	0	0	0	0	1	1	1	1	1	0	0	0	0	0	1	1	2	2	2	2	4	4	4	4	4	4	2	2	8	20	8	4	4	4
370	0	22	3	4	0	0	0	0	0	0	0	1	0	0	1	0	0	1	0	0	0	0	1	0	0	0	0	0	0	0	1	1	1	1	1	4	4	4	5	4	2	4	3	4	21	9	5	4	5
371	0	22	2	5	1	0	0	0	0	0	0	0	0	1	0	0	0	0	0	1	1	1	1	1	0	0	0	0	0	1	1	5	1	1	1	4	4	5	5	5	4	1	3	8	23	8	5	5	5
372	1	25	2	5	1	1	0	0	0	0	0	0	0	1	0	1	0	0	0	1	1	0	1	1	1	1	0	0	0	1	1	1	2	5	5	5	5	5	5	5	3	5	5	13	25	13	5	5	5
374	0	20	1	3	1	0	0	0	0	0	0	0	0	0	0	0	0	1	0	1	0	0	1	0	0	0	0	0	0	0	1	2	2	2	2	4	4	4	4	4	2	4	4	8	20	10	4	4	4
375	0	20	2	5	1	0	0	0	0	0	0	0	0	0	0	0	0	1	0	1	1	1	1	1	0	0	0	1	0	1	1	1	1	1	1	4	4	4	4	4	3	4	4	4	20	11	4	4	4
377	0	21	1	4	1	0	0	1	1	0	0	0	0	0	0	0	0	1	0	0	0	1	1	1	0	0	0	0	0	1	1	2	2	1	1	4	3	5	4	5	5	2	2	6	21	9	4	4	4
378	0	22	4	5	1	0	0	0	0	0	0	0	0	0	1	0	0	1	0	1	0	0	1	0	0	0	0	0	0	1	1	2	2	2	2	5	5	5	5	5	3	3	2	8	25	8	4	4	4
380	0	21	3	5	1	0	0	0	1	0	0	0	0	0	0	0	0	1	0	1	1	0	1	1	0	0	0	0	0	1	1	1	1	2	1	2	2	4	3	4	4	4	4	5	15	12	4	3	3
382	0	20	2	5	1	0	0	0	0	0	0	0	0	1	0	0	0	0	0	1	1	0	0	1	0	0	0	0	0	0	1	2	2	2	2	3	4	4	4	4	3	4	3	8	19	10	4	3	4
386	0	21	2	4	1	0	0	0	0	0	0	0	0	0	0	0	0	1	0	0	0	0	1	1	0	0	0	0	0	1	0	2	2	2	2	4	4	4	4	4	4	5	4	8	20	13	4	4	4
388	0	20	2	4	1	0	0	0	0	0	0	0	0	0	0	0	0	1	0	1	1	0	1	0	0	0	0	0	0	1	1	1	1	1	1	5	5	5	5	5	4	4	2	4	25	10	4	3	3
391	1	21	2	5	1	0	0	0	1	0	0	0	0	1	0	0	0	0	0	1	1	0	1	1	0	0	0	0	0	0	0	1	1	1	1	5	5	3	4	5	3	1	1	4	22	5	5	4	5
394	0	21	2	3	1	0	0	0	0	0	0	0	0	0	0	0	0	1	0	1	0	1	1	1	1	1	0	0	0	0	0	2	2	2	2	4	3	4	4	3	4	3	3	8	18	10	3	3	3
395	1	22	2	4	1	0	0	1	1	0	0	0	0	0	1	0	0	0	0	1	0	0	1	1	0	1	1	0	0	1	1	2	2	3	2	3	3	3	4	4	3	5	4	9	17	12	5	4	4
396	1	22	2	2	1	0	0	1	0	0	0	0	0	1	0	0	0	0	0	1	1	0	1	1	0	1	1	1	0	0	1	1	1	1	1	5	5	5	5	5	3	2	3	4	25	8	5	5	5
401	1	19	2	5	1	0	0	0	0	0	0	0	0	1	0	0	0	0	0	1	0	1	1	0	0	0	0	0	0	1	1	1	1	1	1	4	4	3	5	5	3	4	4	4	21	11	4	3	4
402	0	19	3	4	1	1	0	0	0	0	0	0	0	1	0	0	0	1	0	1	0	0	1	1	0	0	0	0	0	1	1	2	1	1	3	5	2	5	5	5	4	5	4	7	22	13	5	5	4
403	0	21	2	4	0	0	0	0	1	0	1	0	0	0	0	0	0	1	0	1	0	1	1	1	0	0	0	0	0	0	1	2	2	2	2	3	4	4	4	4	3	3	3	8	19	9	4	4	4
404	0	21	2	5	1	0	0	0	0	0	0	0	0	1	0	0	0	0	0	1	0	0	1	1	1	0	0	0	0	0	1	1	1	1	1	5	5	5	4	5	3	4	2	4	24	9	5	4	4
405	1	21	3	5	1	0	0	0	0	0	0	0	0	1	0	0	0	0	0	1	0	0	0	1	0	0	0	0	0	1	0	4	2	3	3	4	4	4	4	4	5	5	5	12	20	15	4	3	4
407	0	21	2	2	1	0	1	1	0	0	1	0	0	0	0	1	0	0	1	1	0	1	0	0	0	0	0	0	0	0	1	2	1	1	1	5	5	5	5	5	1	4	4	5	25	9	4	4	4
408	0	21	1	4	1	0	0	0	1	0	0	0	0	0	0	0	0	1	0	1	1	0	1	1	1	1	0	0	0	1	1	3	2	2	3	4	3	4	4	4	4	4	4	10	19	12	4	4	4
409	0	22	2	4	1	0	0	0	0	0	0	0	0	0	1	0	0	0	0	1	0	0	0	0	0	0	0	0	0	1	1	2	1	1	2	3	4	4	4	4	5	4	4	6	19	13	4	4	4
410	0	22	2	4	1	0	0	0	1	0	0	0	0	1	0	0	0	0	0	1	1	0	1	1	0	0	0	0	0	1	1	2	2	2	3	4	3	5	4	4	4	4	4	9	20	12	4	3	3
411	0	23	3	2	1	0	0	0	0	0	1	0	0	0	1	0	0	0	0	1	0	0	1	1	1	1	0	0	0	1	0	3	2	3	2	5	2	4	3	4	5	5	5	10	18	15	4	4	4
414	1	21	3	5	1	0	0	1	1	0	0	0	1	0	0	0	0	1	0	0	0	0	1	1	1	1	0	0	0	1	1	2	2	2	2	4	4	4	4	4	4	4	4	8	20	12	4	4	3
415	0	21	2	4	1	0	0	0	0	0	0	0	0	0	1	0	0	0	0	1	0	0	0	0	0	0	0	0	0	1	1	1	1	1	1	5	5	5	5	5	4	4	4	4	25	12	5	5	5
416	0	20	2	4	1	0	0	0	0	0	0	0	0	1	0	0	0	0	0	1	0	1	1	1	0	0	0	0	0	0	1	2	2	3	2	2	3	4	4	4	4	2	3	9	17	9	4	4	4
417	0	19	2	4	1	0	0	0	0	0	0	0	0	0	0	0	0	1	0	1	0	1	0	1	0	0	0	0	0	1	1	2	2	2	2	4	4	4	4	4	4	4	3	8	20	11	4	3	3
418	0	21	2	5	1	0	0	1	1	0	0	0	0	1	0	0	0	0	0	1	0	1	0	1	0	0	0	0	0	1	1	2	2	3	2	4	2	4	4	3	4	4	4	9	17	12	4	4	4
419	0	19	2	5	1	0	0	0	0	0	0	0	0	1	0	0	0	0	0	1	1	0	1	1	0	0	0	1	0	1	1	3	3	2	2	4	4	4	4	4	4	4	4	10	20	12	4	4	4
420	0	19	2	4	1	0	0	0	1	0	1	0	0	0	0	0	0	1	0	1	1	0	0	1	0	0	0	0	0	1	1	1	1	1	1	5	4	5	5	5	4	5	3	4	24	12	5	4	5
421	0	21	2	3	1	0	0	0	0	0	0	0	0	0	1	0	0	0	0	0	0	0	1	1	0	0	0	0	0	1	1	1	1	1	1	5	5	5	5	5	3	4	2	4	25	9	5	4	4
422	0	20	2	4	1	0	0	0	0	0	1	0	0	0	1	0	0	1	0	1	0	0	1	0	0	0	0	0	0	1	1	4	4	4	4	4	4	4	4	4	4	4	4	16	20	12	4	4	4
423	0	19	1	5	1	0	0	0	0	0	0	0	0	0	1	0	0	1	0	1	1	0	1	1	0	0	0	0	0	0	1	1	1	1	1	5	5	5	5	5	5	4	4	4	25	13	5	4	4
424	0	22	2	2	1	1	0	0	0	0	0	1	0	0	1	0	0	1	0	1	1	1	1	1	0	0	0	0	0	0	1	1	1	1	1	5	4	5	5	5	3	4	4	4	24	11	5	4	4
426	0	21	2	1	1	0	0	0	1	0	0	0	0	0	1	0	0	0	0	1	1	0	1	1	1	1	0	0	0	1	1	2	2	2	2	4	3	4	4	4	4	4	4	8	19	12	4	4	4
427	0	20	2	4	1	0	0	0	0	0	0	0	0	1	0	0	0	0	0	1	1	0	1	0	0	0	0	0	0	1	1	5	5	5	5	5	5	5	5	5	5	5	5	20	25	15	5	5	5
429	0	22	2	4	1	1	0	0	0	0	0	0	0	0	0	0	0	1	0	1	0	0	1	1	0	0	0	1	0	1	1	2	2	2	3	4	4	4	4	4	3	4	4	9	20	11	4	3	4
430	1	19	2	4	1	0	0	0	0	0	0	1	0	0	1	1	0	0	0	1	1	0	1	1	0	0	0	0	0	0	0	1	1	1	2	5	5	5	5	5	5	5	5	5	25	15	5	5	5
431	1	22	2	3	1	0	0	1	1	0	0	0	0	0	0	1	0	0	0	1	0	1	1	0	0	0	0	0	1	1	1	2	2	2	3	4	4	4	3	4	3	4	4	9	19	11	4	3	4
432	0	20	3	5	1	0	0	0	0	0	0	0	0	1	0	0	0	0	0	1	1	1	1	1	1	0	0	1	0	1	1	1	1	2	1	4	3	4	4	4	4	4	4	5	19	12	4	3	3
436	1	18	2	5	1	0	0	0	0	0	0	0	0	0	0	0	1	1	0	1	1	1	0	0	0	0	0	0	0	0	0	2	3	3	3	4	2	3	3	3	3	3	3	11	15	9	4	4	4
437	1	20	3	1	1	0	0	0	0	0	0	0	0	0	1	0	0	0	0	1	0	0	0	0	0	0	0	0	0	1	0	4	4	4	4	4	4	4	4	4	2	2	2	16	20	6	3	3	3
440	1	20	2	4	1	0	0	0	0	0	0	0	0	0	0	0	0	1	0	1	0	0	1	1	0	0	0	0	0	0	1	2	2	2	2	4	4	4	4	4	3	4	4	8	20	11	4	4	4
442	0	23	2	4	1	1	0	0	0	0	1	0	0	0	1	0	0	0	1	1	1	1	1	1	0	0	0	0	0	0	1	2	2	2	2	4	3	4	4	4	4	4	4	8	19	12	4	4	4
444	0	21	2	4	1	0	0	0	0	0	0	0	0	0	1	0	0	1	0	1	0	0	1	0	1	0	1	0	0	0	1	2	2	1	1	5	4	4	5	5	3	3	4	6	23	10	4	4	4
445	0	19	2	1	0	1	0	0	1	0	0	0	0	0	0	1	0	0	1	1	0	1	1	1	0	0	0	1	0	1	1	2	3	2	2	4	4	3	4	4	3	3	3	9	19	9	4	4	4
447	1	21	5	5	1	1	0	0	0	0	0	0	0	0	0	0	0	1	0	1	1	1	1	1	1	1	1	1	0	0	1	4	4	3	3	3	3	4	4	4	4	4	4	14	18	12	4	4	4
448	0	19	1	4	1	1	0	0	0	0	1	0	0	0	0	1	0	0	0	1	1	0	1	1	1	0	0	1	0	1	1	1	1	1	1	5	5	5	5	5	3	2	2	4	25	7	4	4	4
452	0	20	3	4	1	0	0	0	0	0	0	0	0	0	0	1	0	0	0	1	0	1	1	1	0	0	0	0	0	0	1	2	1	2	2	4	4	4	4	4	3	4	4	7	20	11	4	4	4
453	0	22	2	3	1	0	0	0	0	0	0	0	0	0	0	0	0	1	0	1	0	0	1	1	1	0	1	0	0	0	1	2	1	1	1	4	4	4	4	4	2	4	4	5	20	10	5	5	5
454	1	20	5	5	1	1	1	1	1	1	1	0	1	1	0	0	0	0	0	1	1	1	1	1	0	0	0	0	0	0	0	3	2	2	2	4	4	4	4	4	4	4	4	9	20	12	4	4	4
456	0	21	2	4	1	1	0	0	0	0	0	0	0	0	0	0	0	1	0	1	0	0	1	1	0	0	0	0	0	1	0	2	2	2	2	4	2	4	4	4	4	4	4	8	18	12	4	4	4
457	0	20	2	3	1	0	0	0	0	0	0	0	0	0	1	0	0	0	0	1	0	1	1	1	0	0	0	0	0	0	1	1	1	1	1	5	4	5	5	5	5	5	5	4	24	15	4	4	4
458	1	23	4	5	1	0	0	0	0	0	1	0	0	1	0	0	0	0	0	0	0	0	1	1	0	0	0	0	0	0	1	1	1	1	1	5	5	5	5	5	5	5	5	4	25	15	3	3	4
459	1	22	4	5	1	0	0	0	0	0	0	0	0	0	0	0	0	1	0											0	0	3	3	2	2	4	4	3	4	3	4	3	4	10	18	11	4	3	4
463	0	20	3	5	1	0	0	0	1	1	0	0	0	0	0	0	1	0	0	1	1	1	0	0	0	0	0	0	0	1	1	1	1	1	1	3	3	4	4	4	4	4	4	4	18	12	4	4	4
464	0	21	3	5	1	0	0	0	1	0	0	0	0	0	0	0	0	1	0	1	1	0	1	1	0	0	0	0	0	1	1	2	2	2	2	4	4	4	4	4	4	4	4	8	20	12	4	4	4
465	0	22	2	5	1	0	0	1	0	0	0	0	0	0	0	0	1	0	0	1	1	0	1	1	0	0	0	0	0	0	1	2	2	1	1	4	4	4	4	4	4	4	3	6	20	11	4	3	4
466	0	21	3	3	1	0	0	0	1	0	0	0	0	0	1	0	0	0	1	1	1	1	1	1	0	0	0	0	0	1	1	3	3	3	3	3	3	3	3	3	3	3	3	12	15	9	3	3	3
468	1	22	2	3	1	0	0	0	1	0	0	0	0	0	0	0	0	1	0	1	1	1	1	1	1	0	1	1	0	1	1	1	1	1	1	5	5	5	5	5	2	4	4	4	25	10	5	5	5
470	1	21	2	5	1	0	0	0	0	0	0	0	0	0	0	0	0	1	0	1	1	1	1	1	1	1	1	1	0	0	1	2	2	2	2	4	3	3	3	3	3	4	4	8	16	11	4	4	4
472	0	21	3	5	1	1	0	0	1	0	0	0	1	1	0	0	0	0	0	1	1	0	0	0	0	0	0	0	0	1	1	4	4	4	4	4	4	4	4	4	4	4	4	16	20	12	4	4	4
473	1	22	3	5	1	0	0	0	1	0	0	0	0	0	0	0	0	1	0	1	1	1	1	1	1	1	1	1	0	0	0	2	2	2	2	4	3	4	4	4	2	2	3	8	19	7	4	4	4
474	0	19	1	2	1	0	0	0	0	0	0	0	0	0	0	0	0	1	0	1	1	1	1	1	1	1	1	1	1	1	0	2	1	1	1	5	5	5	5	5	1	5	3	5	25	9	5	5	5
475	0	20	1	3	1	0	0	0	1	0	0	1	0	1	0	0	0	0	0	1	1	0	1	1	0	0	0	0	0	0	1	2	2	2	2	1	3	4	4	4	2	2	2	8	16	6	5	5	5
476	0	21	2	3	1	0	0	0	0	0	1	0	0	1	0	0	0	0	0	1	1	1	1	1	1	0	0	0	0	1	1	2	2	2	2	4	3	3	4	4	4	4	4	8	18	12	4	3	3
477	0	21	2	4	1	1	0	0	1	0	0	0	0	0	0	1	0	0	0	1	0	0	1	1	0	0	0	0	0	1	1	2	2	2	2	5	5	5	5	4	3	4	3	8	24	10	4	4	4
478	0	20	2	4	1	0	0	0	0	0	1	0	0	0	1	0	0	1	0	1	0	0	1	1	0	0	0	0	0	1	1	2	2	2	2	2	4	4	4	4	4	4	4	8	18	12	4	3	4
480	1	20	5	5	1	0	0	0	1	1	0	0	0	0	0	0	0	1	0	1	1	0	0	1	0	0	0	0	0	1	1	2	2	2	2	5	4	5	5	5	4	2	2	8	24	8	5	5	5
481	0	21	1	1	1	0	0	1	0	0	0	1	0	0	1	0	0	0	1	1	1	0	1	1	1	1	1	1	1	1	1	3	3	3	3	4	4	4	4	4	5	5	5	12	20	15	4	4	3
482	0	19	2	4	1	0	0	0	0	0	0	0	0	0	0	0	0	1	0	1	1	1	1	1	1	0	0	0	0	1	1	1	1	1	1	4	4	4	4	4	4	4	4	4	20	12	5	3	3
483	1	23	3	5	1	0	0	1	0	0	0	1	0	1	0	0	0	0	0	1	1	1	1	1	0	0	0	0	0	0	1	2	1	2	2	4	4	4	4	5	5	5	5	7	21	15	3	4	4
489	0	20	2	4	1	0	0	0	1	0	0	0	0	0	1	1	0	0	0	1	0	1	1	1	1	0	0	0	0	1	1	1	1	2	2	4	3	4	4	4	4	5	5	6	19	14	4	3	4
491	0	19	4	5	1	0	0	0	0	0	0	0	0	1	0	0	0	0	0											0	0	3	2	3	3	4	3	4	3	3	5	3	3	11	17	11	3	3	3
492	0	21	2	4	1	1	0	0	0	0	0	0	0	0	0	0	0	1	0	1	0	0	1	1	1	1	1	1	0	1	1	2	2	2	2	4	4	4	4	4	4	2	2	8	20	8	5	5	5
493	0	21	2	4	1	0	0	0	0	0	0	0	0	0	1	0	0	0	0	1	0	1	1	1	1	0	1	0	0	1	1	2	2	2	2	4	2	4	4	4	3	2	2	8	18	7	4	4	4
498	0	19	2	4	1	0	0	0	0	0	0	0	1	0	1	0	0	0	0	1	0	0	1	1	1	0	0	0	0	0	1	3	2	2	2	4	4	4	4	4	4	4	4	9	20	12	3	3	3
499	0	19	2	5	1	0	0	0	1	0	0	0	0	1	0	0	0	0	0	1	0	0	1	1	1	1	0	0	0	1	1	3	3	2	3	4	2	4	3	4	5	4	3	11	17	12	4	4	4
500	0	20	2	5	1	0	0	0	1	0	0	0	0	0	0	0	0	1	0	1	1	1	1	1	0	0	0	0	0	1	1	2	2	2	2	4	3	5	5	5	3	5	4	8	22	12	5	4	4
502	0	20	2	3	1	0	0	0	0	0	0	0	0	0	0	0	0	1	0	1	0	0	1	1	0	0	0	0	0	0	1	2	2	2	2	4	4	4	4	4	4	4	4	8	20	12	4	4	4
504	0	22	2	5	1	0	0	1	1	0	0	0	0	1	0	0	0	0	0	0	0	1	1	1	0	0	0	0	0	1	1	3	2	2	2	4	4	4	4	4	4	3	3	9	20	10	4	4	4
505	1	22	4	5	1	0	0	1	1	0	0	0	0	0	0	0	0	1	0	1	1	0	1	1	0	0	0	0	0	0	0	2	2	2	2	4	4	4	4	4	4	4	5	8	20	13	4	3	3
507	0	22	3	3	1	0	0	1	0	0	0	0	0	0	0	0	0	1	0	1	0	1	0	1	0	0	0	0	0	1	1	2	2	1	1	2	2	4	4	4	3	4	4	6	16	11	4	3	3
509	0	19	3	5	1	0	0	0	0	0	0	0	0	1	0	0	0	0	0	1	0	0	1	0	0	0	0	0	0	1	1	1	1	1	1	5	5	5	5	5	1	1	1	4	25	3	5	5	5
510	1	22	2	4	1	0	0	0	1	0	0	0	0	0	0	0	0	1	0	1	0	1	1	1	1	0	0	0	0	0	1	1	1	1	1	4	4	4	4	4	3	4	4	4	20	11	4	4	4
512	1	22	3	5	1	0	0	0	0	0	0	0	0	0	0	0	0	1	0	1	1	1	1	1	1	1	1	1	0	1	0	2	2	2	2	4	4	4	4	4	4	4	4	8	20	12	4	3	3
514	0	20	1	3	1	1	0	0	0	0	0	0	0	0	1	0	0	0	0	1	0	0	1	1	0	0	0	0	0	1	0	2	4	3	4	3	3	4	3	2	4	3	4	13	15	11	2	3	4
516	0	19	5	5	1	1	0	0	0	0	0	0	1	0	0	0	0	0	1	0	0	0	1	0	0	0	0	0	0	1	1	1	1	1	1	5	5	5	5	5	5	5	5	4	25	15	5	4	4
517	1	20	2	4	1	0	0	0	0	0	0	0	0	0	1	0	0	0	0	1	1	0	1	1	0	0	0	0	0	0	1	2	2	2	2	3	3	4	4	3	3	4	4	8	17	11	4	4	4
518	0	18	2	2	1	0	0	0	0	0	1	0	0	0	1	0	0	1	0	0	0	0	1	1	0	0	0	0	0	1	1	2	2	2	2	4	4	4	4	4	3	3	4	8	20	10	4	3	3
519	0	20	1	3	1	0	0	1	0	0	0	0	0	0	0	1	0	1	0	1	0	0	0	1	0	0	0	0	0	0	0	2	2	2	2	4	4	4	4	4	3	4	4	8	20	11	4	4	4
520	1	22	2	4	1	0	0	0	0	1	0	1	0	0	0	0	0	1	1	0	0	0	1	1	1	1	0	0	0	1	1	1	1	1	1	5	5	5	5	5	3	3	3	4	25	9	5	4	4
527	0	18	1	4	1	0	0	0	1	0	0	0	0	1	0	0	0	0	0	1	0	1	1	1	1	0	0	0	0	1	1	2	2	2	2	4	4	4	4	4	2	4	4	8	20	10	4	4	4
528	0	19	3	5	1	0	0	0	0	0	0	0	0	0	1	0	0	1	0	0	0	0	1	1	1	0	0	0	0	1	1	1	2	2	2	4	4	5	4	4	2	3	2	7	21	7	4	4	4
530	0	18	2	3	1	0	0	0	0	0	0	0	0	0	1	0	0	0	0	1	1	1	1	1	1	1	1	1	1	1	1	2	2	2	2	5	4	5	5	5	5	5	5	8	24	15	5	5	5
532	1	26	4	4	1	1	0	1	0	0	0	0	1	0	0	0	0	1	0	1	1	1	0	0	0	0	0	0	0	0	1	2	2	3	2	4	4	4	4	4	2	2	2	9	20	6	4	4	4
533	0	18	3	5	1	0	0	0	0	0	0	0	1	0	0	0	0	0	0	1	0	1	1	1	0	0	0	0	0	0	1	1	1	1	1	4	4	4	4	4	3	4	4	4	20	11	4	4	4
534	0	20	3	2	1	0	0	0	1	0	0	0	0	0	0	1	0	0	0	1	1	1	1	1	0	0	0	0	0	0	1	2	4	3	2	4	4	4	4	4	4	4	4	11	20	12	4	4	4
535	1	22	3	5	1	0	0	0	0	0	0	0	1	0	0	0	0	0	0	0	0	0	1	0	0	0	0	0	0	0	0	2	2	2	2	3	3	4	4	3	3	3	4	8	17	10	4	3	2
536	0	21	3	5	1	1	0	0	1	0	0	0	0	1	0	0	0	0	0	1	1	0	0	1	0	0	0	0	0	0	1	1	1	1	1	4	4	4	4	4	4	4	4	4	20	12	4	4	4
537	0	20	2	4	1	0	0	0	0	0	0	0	0	1	0	0	0	0	0	1	1	1	1	1	0	0	0	0	0	0	0	2	1	2	2	4	4	4	4	4	5	5	4	7	20	14	4	3	4
539	0	19	1	3	1	0	0	0	1	0	0	0	0	1	0	0	0	0	1	1	1	1	1	1	1	1	1	1	0	0	1	1	1	1	2	4	4	4	5	5	4	4	4	5	22	12	4	3	4
540	0	20	3	4	1	0	0	0	0	0	0	0	0	0	0	0	0	1	0	1	0	0	1	0	1	0	0	0	0	0	1	1	1	1	1	4	2	4	4	3	3	2	2	4	17	7	5	5	5
541	0	22	2	5	1	1	0	0	0	0	0	0	0	0	0	1	0	1	0	1	1	1	1	1	0	1	0	0	0	1	1	1	1	1	1	5	5	5	5	5	4	4	4	4	25	12	5	5	5
544	0	22	1	4	1	0	0	1	0	0	0	0	0	1	0	0	0	0	0	1	1	1	0	1	1	0	0	0	0	0	1	2	1	2	2	4	2	3	4	4	3	3	3	7	17	9	4	4	4
545	1	24	3	5	1	0	0	0	1	0	0	0	0	0	0	0	0	1	0	0	0	0	1	1	1	0	1	0	1	0	0	1	1	1	1	5	5	5	5	5	3	4	4	4	25	11	5	5	4
546	0	19	3	5	1	0	0	0	0	0	0	0	0	1	0	0	0	0	0	0	0	0	1	0	0	0	0	0	0	1	1	4	2	2	2	4	4	4	4	4	4	4	4	10	20	12	4	4	4
547	0	20	5	3	1	0	0	0	0	0	0	0	0	0	0	1	0	0	0	1	1	1	1	1	1	1	1	1	1	1	0	1	1	3	2	3	4	5	4	4	5	5	5	7	20	15	5	4	4
548	0	22	2	4	1	0	0	0	1	0	0	0	0	0	0	0	0	1	0	1	0	0	1	1	0	0	0	0	0	0	1	2	1	2	1	4	5	4	5	4	3	4	3	6	22	10	5	4	5
551	1	22	3	5	1	0	0	0	0	0	0	1	0	1	0	0	0	0	0	1	1	1	1	1	1	1	1	1	1	0	1	2	2	2	2	4	4	4	4	4	2	2	2	8	20	6	4	4	4
552	0	20	2	4	1	0	0	0	0	0	0	0	0	0	0	0	0	1	0	1	0	1	1	1	1	1	0	0	0	0	0	3	2	3	3	3	3	3	3	3	4	4	4	11	15	12	4	4	3
553	1	21	5	5	1	0	0	0	1	0	0	0	0	1	0	0	0	0	0	1	1	0	1	1	1	1	1	1	0	0	1	2	2	2	2	5	4	4	4	4	2	3	2	8	21	7	4	4	4
554	0	22	2	4	1	0	0	0	0	0	0	0	1	0	0	0	1	0	0	1	1	1	1	1	0	0	1	0	0	0	1	1	1	1	1	4	4	4	4	4	2	4	2	4	20	8	4	4	4
555	0	22	2	5	1	0	0	0	1	0	0	0	0	0	0	0	0	1	0	0	0	0	1	1	0	0	0	0	0	0	1	2	2	2	2	4	4	4	4	4	2	2	2	8	20	6	4	4	4
556	1	29	2	5	1	0	0	0	0	0	0	0	0	0	1	0	0	0	0	1	0	0	0	1	0	0	0	1	0	1	1	2	2	2	2	2	2	2	2	2	4	4	3	8	10	11	5	5	5
558	0	21	3	4	0	0	0	0	1	0	0	0	0	0	1	0	0	0	0	1	0	0	1	0	0	0	0	0	0	0	1	2	2	2	4	4	4	4	4	4	3	3	2	10	20	8	4	4	4
561	1	20	4	5	1	1	0	0	1	0	0	0	0	0	1	0	0	0	0	1	1	0	1	1	1	0	0	1	0	0	1	2	2	2	1	5	5	5	5	5	3	4	4	7	25	11	5	5	5
564	0	20	2	4	1	0	0	0	0	0	0	0	0	1	0	0	0	1	0	1	1	1	1	1	1	1	1	1	0	1	1	2	2	1	2	5	5	5	5	5	4	4	4	7	25	12	4	4	4
565	0	18	2	4	1	1	0	0	0	0	0	0	0	0	0	0	0	1	0	1	1	0	1	0	0	0	0	0	0	0	1	1	1	1	1	5	5	5	5	5	4	4	4	4	25	12	5	5	5
566	0	21	2	3	1	0	0	1	1	0	0	0	0	0	0	0	1	0	1	1	1	0	1	1	0	0	0	0	0	1	1	2	2	2	2	4	4	5	5	5	5	5	5	8	23	15	4	3	3
568	0	20	2	5	1	0	0	0	1	0	0	0	0	0	0	0	0	1	0	1	0	0	0	0	0	0	0	0	0	0	1	1	1	1	1	4	4	4	4	4	3	3	2	4	20	8	5	4	4
569	0	19	4	5	1	0	0	0	1	0	0	0	0	1	0	0	0	0	0	1	1	0	0	1	0	0	0	0	0	1	1	1	1	1	1	5	5	5	5	5	4	4	4	4	25	12	4	4	4
570	0	21	2	2	1	0	0	0	0	0	0	0	0	0	0	0	1	1	0	1	0	0	1	1	0	0	0	0	0	1	1	1	1	1	1	4	4	5	5	5	3	4	3	4	23	10	5	5	5
571	1	21	2	5	1	0	0	0	0	0	0	0	1	1	0	0	0	0	0	1	1	1	0	0	0	0	0	0	0	0	1	2	2	2	2	4	4	4	4	4	4	4	4	8	20	12	4	4	4
573	1	22	2	3	0	0	0	0	0	0	1	0	0	0	0	0	1	0	0	0	0	0	0	0	0	0	1	0	0	1	0	3	3	3	3	4	4	4	4	4	3	4	4	12	20	11	4	4	4
574	1	18	3	5	1	0	0	0	1	0	0	0	0	0	1	0	0	0	0	1	1	1	1	0	0	0	0	0	0	0	0	2	2	2	2	4	4	4	4	4	3	3	3	8	20	9	4	4	4
575	0	23	3	5	1	0	0	0	0	0	0	0	0	0	0	0	1	1	0	0	0	1	0	1	0	0	0	0	0	0	1	2	2	2	2	4	4	4	4	4	4	4	2	8	20	10	4	4	4
579	0	21	2	4	0	1	0	1	1	0	1	0	0	0	0	1	0	0	0	1	0	1	1	1	0	0	0	0	0	0	1	2	2	2	2	4	4	4	4	4	3	3	3	8	20	9	4	4	4
580	0	19	3	4	1	0	0	0	0	0	0	0	0	0	1	0	0	0	0	1	0	1	0	1	0	0	0	0	0	1	0	1	1	1	1	4	3	4	4	4	4	4	4	4	19	12	4	4	4
581	1	22	4	5	1	0	0	0	0	0	0	1	1	0	0	0	0	1	0	0	1	0	0	1	0	0	0	1	0	0	1	2	1	1	2	5	5	5	5	5	4	4	4	6	25	12	5	4	5
582	0	23	2	4	1	0	0	0	0	0	0	0	0	0	0	0	0	1	0	1	0	0	1	0	0	0	0	0	0	1	1	2	2	2	2	4	4	4	5	4	4	5	5	8	21	14	4	3	3
584	0	19	3	4	1	0	0	0	0	0	0	0	0	0	0	0	0	1	0	0	0	0	1	1	0	1	0	0	0	1	1	3	2	2	2	4	4	4	5	5	4	4	4	9	22	12	4	4	4
586	0	18	3	5	1	0	0	0	0	0	0	0	0	1	0	0	0	0	0	1	1	1	1	1	0	0	1	0	0	1	1	2	3	1	1	4	4	5	5	5	4	2	2	7	23	8	4	4	4
587	0	22	2	5	1	0	0	1	0	0	0	0	0	0	0	0	1	0	0	0	0	0	1	0	0	0	0	0	0	1	1	5	1	2	2	5	3	4	5	5	4	4	4	10	22	12	4	4	4
588	1	20	2	5	1	0	0	0	1	0	0	0	0	0	1	0	0	0	0	1	1	0	0	1	1	0	0	0	0	1	1	1	1	1	1	4	4	4	4	4	4	4	4	4	20	12	4	4	4
589	0	22	2	4	1	0	0	0	0	0	0	0	0	0	1	0	0	0	0	0	0	0	1	1	1	1	0	0	0	0	0	2	2	2	2	4	4	4	4	4	2	2	2	8	20	6	4	4	4
591	0	20	2	3	1	1	1	0	0	0	0	0	0	0	0	0	0	1	0	1	1	1	1	1	0	0	0	0	0	1	1	2	1	1	1	5	5	5	5	5	4	4	4	5	25	12	4	4	4
592	0	22	3	2	1	0	0	1	0	0	0	0	0	0	0	0	1	1	0	1	0	0	1	1	0	0	0	0	0	1	1	1	1	1	2	5	5	5	5	5	3	4	2	5	25	9	5	5	5
594	0	22	3	5	1	0	0	0	1	1	0	0	0	1	0	0	0	0	0	1	1	1	1	1	1	1	1	1	1	1	0	2	2	3	2	3	2	4	3	4	5	5	5	9	16	15	4	3	4
595	1	19	3	5	1	0	0	0	0	0	0	1	0	1	0	0	0	0	1	1	1	1	1	1	1	0	0	0	1	0	1	1	1	2	1	5	5	5	5	5	5	5	5	5	25	15	5	3	4
596	0	22	3	4	1	1	0	0	0	0	0	0	0	0	0	1	0	0	0	0	0	0	1	1	1	0	0	0	0	0	1	3	2	3	2	4	3	4	4	4	3	4	4	10	19	11	4	4	4
599	1	18	2	4	1	0	0	0	0	0	0	0	0	0	1	0	0	0	0	1	0	1	1	1	0	0	0	0	0	0	1	1	1	1	1	5	3	4	4	4	3	5	4	4	20	12	5	4	4
602	0	19	1	3	1	0	0	0	1	0	0	0	0	1	0	0	0	0	1	1	1	1	1	1	1	1	1	1	0	0	1	1	1	1	1	5	5	5	5	5	1	1	1	4	25	3	5	5	5
603	0	21	2	1	1	0	0	0	0	0	0	0	0	0	0	1	0	0	1	0	0	0	0	1	0	0	0	0	0	0	1	4	4	3	4	4	3	4	4	3	3	3	4	15	18	10	4	3	3
604	0	20	2	3	1	0	0	0	1	0	0	0	0	0	0	0	0	1	0	1	0	0	1	1	1	1	1	1	0	0	1	2	2	2	1	3	3	4	4	4	5	5	5	7	18	15	5	4	4
605	1	22	2	3	1	0	0	0	0	0	0	0	0	0	0	1	0	0	0	1	1	0	1	1	1	0	0	0	0	1	1	1	1	1	1	5	5	5	5	5	2	5	3	4	25	10	5	5	5
607	0	20	2	2	1	0	0	0	1	0	0	0	0	0	0	1	0	0	0	1	1	0	1	0	0	0	0	0	0	0	1	3	2	3	3	4	4	4	4	4	4	4	4	11	20	12	4	4	4
608	0	19	1	4	1	0	0	0	1	0	0	0	0	0	1	0	0	0	0	1	1	1	1	1	1	1	1	1	0	1	1	1	1	1	1	5	5	5	5	5	5	5	5	4	25	15	4	4	4
609	0	20	2	2	1	0	0	1	1	0	0	0	0	0	1	1	0	0	0	1	1	1	1	0	0	0	0	0	0	1	1	3	3	3	3	3	3	3	3	3	3	3	3	12	15	9	3	3	3
612	0	21	3	4	1	0	0	0	1	0	0	0	0	1	0	0	0	0	0	1	0	1	1	1	1	0	0	0	0	1	0	2	2	2	2	4	4	4	4	4	4	4	4	8	20	12	4	4	4
613	0	22	2	3	1	0	0	0	0	1	0	0	0	0	0	0	0	1	0	1	1	1	0	0	0	0	0	0	0	1	1	1	1	1	1	5	5	5	5	5	4	4	4	4	25	12	5	5	5
615	0	18	5	5	1	0	0	0	0	0	0	0	0	1	0	0	0	0	0	1	0	0	1	0	1	1	0	0	0	0	1	1	1	1	1	4	4	4	5	5	4	4	4	4	22	12	5	4	4
616	0	21	2	2	1	0	0	0	1	0	0	0	0	0	0	1	0	0	0	0	0	0	1	1	0	0	0	0	0	0	1	1	1	1	1	5	5	5	5	5	3	3	3	4	25	9	4	4	4
617	0	22	2	5	1	1	0	1	0	0	0	0	0	1	0	0	0	0	1	1	0	0	1	0	1	0	1	0	0	0	1	2	2	2	2	4	4	4	4	4	4	4	4	8	20	12	4	4	4
618	1	21	2	1	1	0	0	0	0	0	0	0	0	0	0	0	0	1	0	1	1	1	0	1	0	0	0	0	0	0	1	2	2	2	2	4	4	5	5	5	3	4	4	8	23	11	4	4	4
619	0	20	3	5	1	0	0	0	1	0	0	0	0	1	0	0	0	0	0	1	1	0	1	1	0	0	0	0	0	1	1	2	3	3	2	5	5	4	4	4	5	4	4	10	22	13	4	4	4
620	0	22	2	4	1	0	0	0	0	0	0	1	0	0	0	1	0	0	0											0	1	4	2	2	2	3	3	3	3	3	4	4	4	10	15	12	3	3	3
625	0	20	2	4	0	0	0	1	0	0	1	0	0	0	1	0	0	0	0	1	1	0	1	0	1	0	1	1	0	1	1	2	2	2	2	4	4	3	4	4	5	4	4	8	19	13	4	3	4
626	0	21	2	3	1	0	0	0	1	0	0	0	0	1	1	0	0	0	0	1	1	0	1	1	0	0	0	0	1	1	1	2	2	2	2	4	4	4	4	4	4	4	4	8	20	12	4	4	4
627	0	19	3	5	1	1	0	0	0	0	0	0	0	1	0	0	0	0	0	1	0	0	1	1	0	0	0	0	0	1	1	2	1	1	1	4	3	4	4	4	4	4	4	5	19	12	4	3	3
628	0	21	2	4	1	0	0	0	0	0	0	0	0	1	0	0	0	0	0	1	1	1	1	1	1	1	1	1	1	1	1	1	1	1	1	5	5	5	5	5	4	4	4	4	25	12	5	5	5
629	0	20	2	3	1	0	0	0	0	0	0	0	0	0	0	0	0	1	0	1	1	1	1	1	1	0	1	0	1	1	1	1	1	1	1	4	4	4	4	4	3	3	3	4	20	9	4	4	4
630	0	22	2	3	1	0	0	0	0	0	0	0	0	0	0	0	0	1	0	0	0	0	0	1	0	0	0	0	0	0	1	3	3	3	3	3	3	3	3	3	3	3	3	12	15	9	3	3	3
631	0	18	1	4	1	0	0	0	1	0	0	0	0	0	1	0	0	1	0	1	1	0	1	1	1	1	1	1	1	0	1	1	1	1	1	4	4	4	4	4	4	4	4	4	20	12	4	3	4
632	0	20	2	5	1	0	0	0	0	0	0	0	0	1	0	0	0	0	0	1	1	1	0	0	0	0	0	0	0	0	1	2	3	2	2	4	2	4	4	4	4	4	4	9	18	12	4	4	4
634	1	18	4	4	1	0	0	0	1	0	0	0	0	0	0	0	0	1	0	1	1	1	1	1	0	0	0	0	0	0	1	1	1	1	1	5	5	4	5	5	4	5	4	4	24	13	5	5	5
636	0	21	4	4	1	0	0	0	1	0	0	0	0	0	0	0	0	1	0	1	1	0	1	1	1	0	0	0	0	1	1	2	2	1	1	5	4	5	5	5	3	3	3	6	24	9	5	5	5
637	0	21	2	5	1	0	0	0	0	0	0	0	0	0	1	0	0	0	0	1	1	1	1	1	1	1	0	0	0	1	1	2	2	2	2	4	4	4	4	4	4	4	4	8	20	12	4	4	4
639	1	18	2	4	1	1	0	0	0	0	0	0	0	0	1	0	0	0	0	0	0	0	1	1	0	0	0	0	0	0	0	2	1	2	2	4	4	4	4	4	2	2	2	7	20	6	5	5	5
640	0	19	2	3	1	0	0	0	1	0	0	0	0	0	0	1	0	0	0	1	0	0	1	1	0	0	0	0	0	0	0	1	1	1	2	5	5	5	4	4	4	4	4	5	23	12	4	4	4
642	0	19	3	5	1	0	0	0	1	0	0	0	1	0	0	0	1	0	0	1	1	0	0	0	1	0	0	0	0	1	1	1	1	1	1	4	4	4	4	4	2	4	4	4	20	10	4	4	4
643	1	19	2	5	1	0	0	0	1	0	0	0	0	1	0	0	0	0	0	1	1	0	0	0	0	0	0	0	0	1	0	2	2	2	2	4	4	4	4	4	4	4	4	8	20	12	4	2	4
644	0	19	2	3	1	0	0	0	0	0	0	0	1	0	0	0	0	0	0	1	1	1	1	1	0	0	0	0	0	1	1	1	1	1	1	5	5	5	5	5	4	3	3	4	25	10	5	5	5
645	0	19	3	5	1	0	0	0	1	0	0	0	0	0	0	0	0	1	0	1	0	0	1	1	1	1	1	0	0	1	1	1	1	1	1	4	2	4	4	4	4	5	4	4	18	13	4	4	4
646	1	23	2	2	1	1	0	0	1	0	1	0	1	0	1	0	0	0	0	1	0	0	1	1	0	1	0	0	0	0	1	2	2	2	2	4	4	4	4	4	3	3	3	8	20	9	4	4	4
647	1	22	2	5	1	0	0	0	0	0	0	0	0	0	1	0	0	0	0	1	1	1	0	0	0	0	0	0	0	0	1	1	1	1	1	5	5	5	5	5	1	1	1	4	25	3	5	5	5
648	0	18	3	5	1	0	0	0	1	0	0	0	0	0	0	1	0	0	0	1	0	0	1	0	1	0	0	0	0	1	1	1	1	1	1	5	3	3	4	5	2	1	1	4	20	4	5	5	5
650	0	18	3	4	1	0	0	0	0	0	0	0	0	1	0	0	0	0	0	0	1	0	1	1	0	0	0	1	1	1	1	2	2	2	3	4	4	4	4	5	3	2	2	9	21	7	4	4	4
652	0	21	3	5	1	0	0	0	0	0	0	0	0	0	1	0	0	0	0	1	1	1	1	1	1	0	0	0	0	1	0	2	2	2	2	2	2	2	2	2	4	4	4	8	10	12	4	4	4
654	1	18	2	5	1	0	0	1	0	0	0	0	0	0	0	0	0	1	0	1	0	0	1	0	0	0	0	0	0	1	1	1	1	1	1	5	5	5	5	5	2	2	3	4	25	7	5	5	5
657	1	19	2	5	1	0	0	0	0	0	0	0	0	0	1	0	0	0	0	0	0	0	1	1	1	1	0	1	0	1	1	1	1	2	1	4	3	4	5	5	3	5	5	5	21	13	5	3	4
658	0	22	2	5	1	0	0	0	0	0	0	0	1	0	0	0	0	0	1	1	1	0	0	0	0	0	0	0	0	0	1	3	2	2	2	4	4	4	4	4	4	4	4	9	20	12	4	4	4
659	1	21	1	4	1	0	0	1	0	0	1	0	0	0	0	0	0	1	1											0	1	1	1	1	1	5	5	4	5	4	4	1	1	4	23	6	5	5	5
661	1	19	1	4	1	0	0	0	0	0	0	0	0	0	0	1	0	0	0	1	1	0	1	1	1	0	0	0	0	0	0	2	2	2	3	4	4	4	4	4	3	4	4	9	20	11	4	3	3
662	0	19	4	5	1	0	0	0	0	0	0	0	0	0	0	0	0	1	0											0	1	2	2	2	2	5	5	5	5	5	4	4	4	8	25	12	4	4	4
663	1	19	2	4	1	0	0	0	0	0	0	0	0	0	1	0	0	0	0	1	0	0	1	1	1	1	0	0	0	1	0	2	2	2	3	2	2	4	4	3	3	3	2	9	15	8	5	3	4
664	0	21	2	4	1	1	0	0	0	0	0	0	0	0	0	1	0	1	0	1	1	1	1	1	1	1	0	0	0	1	1	2	2	2	2	4	3	4	4	4	4	4	4	8	19	12	4	4	4
665	0	20	3	4	1	0	0	1	0	0	0	0	0	0	0	0	0	1	0	1	1	0	1	1	1	1	1	1	0	1	0	2	2	1	1	5	4	4	4	4	4	4	3	6	21	11	4	4	4
666	0	20	2	5	1	0	0	0	0	0	0	0	0	1	0	0	0	0	0	1	0	0	1	1	0	0	0	0	0	1	1	2	2	2	2	4	4	4	4	4	4	5	4	8	20	13	4	3	4
667	0	19	3	5	1	0	0	0	1	0	0	0	1	0	0	0	0	0	0	1	1	1	0	1	0	0	0	0	0	1	1	2	2	3	3	4	2	4	4	4	4	4	4	10	18	12	4	4	4
668	1	23	2	4	1	0	0	1	0	0	0	0	0	0	1	1	0	0	0	1	0	0	0	1	0	0	0	0	0	0	0	2	2	2	2	4	4	4	4	4	4	4	3	8	20	11	4	4	4
670	0	18	1	5	1	0	0	0	0	0	0	0	0	0	1	0	0	0	0	0	0	0	1	1	1	1	1	0	0	1	0	2	2	3	3	4	4	3	4	4	4	4	4	10	19	12	4	3	3
671	1	21	4	5	1	0	0	0	1	0	0	0	0	0	0	0	0	1	1	1	1	1	1	1	1	1	0	0	0	1	1	3	3	3	2	5	5	5	4	4	4	3	3	11	23	10	5	4	5
672	1	23	2	4	1	0	0	0	0	0	0	0	0	1	0	1	0	0	0	1	1	0	1	0	0	0	0	0	0	1	1	5	5	5	5	5	5	5	5	5	5	5	5	20	25	15	5	5	5
674	1	17	1	4	1	1	0	0	1	0	0	0	0	1	0	0	1	0	0	1	1	1	1	1	1	1	1	1	0	0	1	1	1	1	1	5	5	5	5	5	5	5	5	4	25	15	5	5	5
675	1	19	2	4	1	1	0	0	0	0	0	0	0	0	1	0	0	0	0	1	0	0	0	1	0	0	0	0	0	0	1	2	2	2	2	4	4	4	4	4	3	4	4	8	20	11	4	4	4
678	0	21	2	5	1	0	0	0	1	0	0	0	0	1	0	0	0	0	0	1	1	1	1	1	1	1	1	1	1	0	1	5	4	3	4	5	4	3	4	4	2	3	4	16	20	9	4	3	4
679	1	21	2	5	1	1	0	1	0	0	0	0	0	1	1	0	0	0	0	1	1	0	1	1	1	0	1	1	0	1	1	2	2	2	2	4	4	4	3	4	3	4	4	8	19	11	3	4	4
680	0	20	5	5	1	0	0	0	0	0	0	0	0	0	0	1	0	0	0											0	0	5	1	5	5	1	1	1	1	5	1	1	1	16	9	3	5	5	5
681	0	20	3	4	1	1	0	0	0	0	0	0	0	1	0	0	0	0	0	1	0	0	1	1	1	0	0	1	0	1	1	2	2	2	2	4	4	4	4	4	4	4	4	8	20	12	4	4	4
683	0	21	2	5	1	0	0	1	0	0	0	0	0	0	1	0	0	1	0	1	1	1	1	0	0	1	1	0	0	1	1	2	2	2	2	5	5	5	5	5	4	4	4	8	25	12	5	5	5
684	1	18	2	5	1	1	0	0	1	0	0	0	0	0	0	0	1	0	0											0	0	1	1	1	1	5	5	5	5	5	2	5	5	4	25	12	4	4	4
685	0	21	2	3	1	1	1	1	1	0	0	0	0	0	0	0	0	1	0	1	1	0	1	1	1	1	1	1	0	1	1	2	2	2	2	4	4	4	3	4	4	4	4	8	19	12	4	3	4
687	1	20	2	5	1	1	0	0	0	0	0	0	0	0	0	0	0	1	0	1	1	1	1	1	1	1	1	1	0	1	0	2	2	2	2	4	4	4	4	4	3	4	4	8	20	11	4	4	4
688	0	19	3	4	1	0	0	0	0	0	0	0	0	0	0	0	0	1	0	1	0	0	1	1	1	0	0	0	0	0	1	1	1	1	1	4	4	4	5	4	3	3	3	4	21	9	5	5	5
689	1	22	4	4	1	1	0	0	0	0	0	0	0	0	1	0	0	0	0	1	1	1	1	1	1	0	1	1	0	1	1	3	2	2	3	5	5	5	5	5	4	4	4	10	25	12	4	4	4
690	1	19	3	5	1	0	0	0	0	0	0	0	0	0	0	1	0	0	0	1	1	1	1	1	1	0	0	0	0	0	1	1	1	1	1	5	5	5	5	5	3	5	5	4	25	13	5	5	5
693	0	20	2	5	1	0	0	0	0	0	0	0	0	0	0	1	0	0	0	0	1	1	0	1	0	0	0	0	0	0	1	2	2	2	2	4	4	4	4	4	4	4	4	8	20	12	4	4	4
694	1	20	2	5	1	0	0	0	0	0	0	0	0	1	0	0	0	0	0	1	1	0	1	1	1	1	1	1	0	1	1	2	1	2	3	4	4	4	3	3	5	5	5	8	18	15	5	3	3
696	0	19	4	5	1	0	0	0	0	0	0	0	0	1	0	0	0	0	0	0	0	0	1	1	0	0	0	0	0	0	1	2	2	1	2	4	4	4	5	4	3	3	3	7	21	9	4	4	4
697	0	21	3	4	1	0	0	0	0	0	0	0	0	0	1	0	0	0	0	1	1	1	1	1	0	0	0	0	0	1	1	1	1	1	1	4	4	5	4	4	5	2	4	4	21	11	5	3	4
698	1	22	2	5	1	0	0	0	1	0	1	0	0	0	1	0	0	0	0	1	0	0	0	1	0	1	0	0	0	0	1	1	2	2	3	3	2	3	3	4	4	5	4	8	15	13	4	4	4
699	0	21	3	4	1	0	0	1	0	0	0	0	0	0	0	0	0	1	0	1	1	0	1	1	0	1	0	0	0	1	1	2	2	2	2	4	4	4	4	4	3	4	3	8	20	10	4	4	4
701	1	21	2	4	0	0	0	0	0	0	0	1	0	0	0	0	0	1	1	1	1	1	1	1	1	1	1	1	1	1	0	1	1	1	1	5	5	5	5	5	1	1	1	4	25	3	5	5	5
702	1	19	2	4	1	0	0	0	0	0	1	0	0	0	1	0	0	1	0	1	1	0	0	0	0	0	0	0	0	1	0	4	3	4	3	4	3	4	3	3	3	4	3	14	17	10	4	2	2
703	0	22	2	4	1	0	0	0	0	0	0	1	0	0	0	1	0	0	0	0	0	0	1	1	1	1	0	0	0	0	1	3	3	3	3	3	3	3	3	3	3	3	3	12	15	9	3	3	3
704	0	21	4	5	1	0	0	0	0	0	0	0	0	0	1	0	1	0	0	1	1	1	1	1	0	0	0	0	0	1	1	1	1	1	4	5	2	5	5	5	3	4	4	7	22	11	5	3	5
706	1	20	2	5	1	0	0	0	0	0	0	0	0	0	0	0	0	1	0	0	0	0	1	1	0	0	0	0	0	0	1	1	1	2	2	3	1	3	4	4	5	5	5	6	15	15	4	3	3
710	0	21	3	5	1	0	0	1	0	0	0	0	0	0	0	0	0	1	0	1	1	0	1	0	0	0	0	1	0	1	0	3	3	4	4	3	3	4	3	4	5	4	3	14	17	12	3	3	3
711	0	19	2	4	1	0	0	0	1	0	0	0	0	0	0	0	0	1	0	1	0	0	1	1	0	0	0	0	1	1	1	2	2	2	2	4	4	4	4	4	3	4	4	8	20	11	5	5	5
712	0	18	2	4	1	0	0	0	1	0	0	0	0	1	0	0	0	0	0	1	1	1	1	1	0	0	0	0	0	0	1	2	2	2	2	4	4	4	4	4	2	4	2	8	20	8	4	4	4
713	1	21	1	4	1	0	0	0	0	0	0	0	0	0	0	0	0	1	0											0	0	3	3	3	3	3	4	4	4	4	4	3	3	12	19	10	3	3	3
714	1	19	3	5	1	0	0	0	0	0	0	0	1	0	0	0	0	0	0	1	1	1	1	1	1	0	1	1	0	1	1	4	4	4	4	4	4	4	4	4	4	4	4	16	20	12	4	4	4
715	1	19	1	2	0	1	0	0	1	0	0	0	0	1	0	0	0	1	0	1	0	1	0	1	0	1	1	0	0	0	0	1	1	1	1	5	5	5	5	5	4	3	4	4	25	11	5	4	5
716	0	18	1	4	1	0	0	0	1	0	0	0	0	1	0	0	0	0	0	1	1	1	1	1	1	1	0	0	0	1	1	2	2	2	2	2	2	2	2	2	2	2	2	8	10	6	5	5	5
717	0	22	2	4	0	1	0	0	1	0	0	0	0	0	0	1	0	0	0	1	1	1	1	1	1	1	1	1	1	1	1	2	2	1	1	4	3	4	4	4	4	3	4	6	19	11	5	4	4
718	1	21	3	4	1	0	0	0	0	0	0	0	0	0	0	1	0	0	0	1	0	0	0	1	0	0	0	0	0	0	0	2	2	2	4	4	4	4	3	3	4	4	4	10	18	12	4	3	4
719	1	21	4	5	1	0	0	0	1	1	0	0	0	0	0	0	0	1	0	1	1	0	1	0	0	0	0	0	0	1	1	2	2	2	3	4	3	4	3	4	4	4	4	9	18	12	4	4	4
720	0	20	3	5	1	0	0	1	1	0	0	0	1	0	1	0	0	0	0	1	1	1	1	1	1	1	1	0	0	1	1	1	1	1	1	4	4	4	4	4	4	4	4	4	20	12	4	4	4
722	0	18	3	4	1	1	0	0	0	0	0	0	0	0	1	0	1	0	0	1	1	1	1	1	1	0	0	1	0	1	1	1	2	2	2	5	5	5	5	5	4	4	5	7	25	13	5	5	4
723	0	18	3	5	1	0	0	0	0	0	0	0	1	0	0	0	0	0	0	1	1	1	0	0	0	0	0	0	0	0	1	4	4	4	1	5	5	5	5	5	4	4	4	13	25	12	4	4	4
726	1	20	2	4	1	0	0	0	0	0	0	0	0	1	0	0	0	0	0	1	1	1	1	1	1	1	1	1	0	1	1	1	1	1	2	4	4	4	5	5	3	3	4	5	22	10	5	5	4
727	0	19	2	4	1	0	0	0	0	0	0	0	0	1	0	0	0	1	0	1	1	1	1	0	1	0	1	0	0	1	1	1	1	1	1	5	5	5	5	5	4	4	4	4	25	12	5	5	5
728	0	18	4	4	1	0	0	0	0	1	0	0	0	1	0	0	0	0	1	1	1	0	1	1	0	0	0	0	0	0	0	3	2	3	3	4	4	4	4	4	4	4	4	11	20	12	4	4	4
729	0	21	2	4	1	0	0	0	0	0	0	0	0	1	0	0	0	0	1	1	1	0	1	1	1	1	1	0	0	0	1	2	2	2	2	4	4	4	4	4	2	2	2	8	20	6	4	4	4
730	0	18	2	4	1	0	0	0	0	0	0	0	0	1	0	0	0	0	0	1	1	1	1	1	1	0	1	0	0	0	1	1	1	1	1	5	5	5	5	5	1	1	1	4	25	3	5	5	5
731	0	22	4	3	1	0	1	1	0	0	0	0	0	0	0	0	0	0	1	1	1	0	1	1	1	1	1	1	0	1	1	3	3	3	3	3	3	3	3	3	3	3	3	12	15	9	3	3	3
733	1	18	3	2	1	0	0	0	0	0	0	0	0	0	0	0	0	1	0	0	1	0	0	1	0	0	0	0	0	0	1	1	1	1	1	5	5	5	5	5	4	4	4	4	25	12	4	4	4
734	1	19	2	4	1	0	0	0	1	0	0	0	0	1	0	0	0	0	0	0	0	0	1	1	0	0	0	0	0	0	1	3	3	3	3	3	3	3	3	3	3	3	3	12	15	9	3	3	3
735	1	20	4	3	1	0	0	0	0	0	0	0	0	1	0	0	0	1	0	1	0	1	1	0	0	0	0	0	0	0	0	1	1	1	2	5	5	5	5	5	2	4	4	5	25	10	4	4	4
739	0	18	2	5	1	0	0	0	0	0	0	0	0	1	0	0	0	1	0	1	1	1	1	1	1	1	1	1	0	0	1	3	3	3	3	3	3	3	3	3	3	3	3	12	15	9	3	3	3
740	0	22	2	4	1	0	0	0	1	0	0	0	0	0	0	0	0	1	0	1	1	0	1	1	1	0	0	0	0	0	1	1	1	1	1	4	1	5	5	5	3	4	4	4	20	11	5	3	4
741	0	20	1	2	1	0	0	0	0	0	0	0	0	0	0	0	1	0	0	1	1	0	1	1	1	0	0	0	0	1	1	3	2	4	4	4	4	5	4	4	5	5	5	13	21	15	4	4	3
742	0	21	3	5	1	1	0	1	0	0	0	0	0	1	0	0	0	0	0	1	0	0	1	0	0	0	0	0	0	1	0	2	2	2	2	4	4	4	4	4	4	4	4	8	20	12	4	3	4
743	1	21	4	4	1	0	0	0	0	0	0	0	0	0	1	0	0	0	0	0	1	0	0	1	0	0	0	0	0	0	1	2	2	2	2	4	4	4	4	4	3	4	4	8	20	11	4	4	4
746	0	18	2	3	1	0	0	0	1	0	0	0	0	0	1	0	0	0	0	1	1	0	1	0	0	0	0	0	0	1	1	1	1	1	1	3	3	4	4	4	3	5	5	4	18	13	4	4	4
747	1	20	2	5	1	0	0	0	1	0	0	0	0	0	1	0	0	0	0	1	1	0	0	0	0	0	0	0	0	0	0	3	2	2	3	3	3	4	4	4	4	4	4	10	18	12	4	4	4
750	0	18	2	4	1	0	0	0	0	0	0	0	0	0	1	0	0	0	0	1	0	0	1	0	0	0	0	0	0	1	1	1	1	1	1	4	3	4	5	5	3	4	3	4	21	10	5	5	5
752	1	18	2	5	1	0	0	0	0	0	0	0	0	0	1	0	0	0	0	1	0	1	1	0	0	1	0	0	0	0	0	2	3	3	2	3	3	3	3	3	4	4	3	10	15	11	4	3	3
754	1	21	2	4	1	1	0	0	1	0	0	0	0	1	0	0	0	0	0	1	1	1	1	1	1	0	0	1	0	0	1	1	1	1	1	5	4	4	5	5	4	4	4	4	23	12	5	3	3
755	0	20	2	4	1	0	0	0	0	0	0	0	0	0	1	0	0	0	0	1	1	0	1	1	0	0	0	0	0	1	1	2	2	2	2	4	4	4	4	4	4	5	5	8	20	14	4	4	4
756	0	19	2	4	1	0	0	0	0	0	0	0	0	1	0	0	0	0	0	1	0	0	1	1	0	1	0	1	0	1	1	1	1	1	1	5	5	5	5	5	3	4	4	4	25	11	5	5	5
757	1	22	2	4	1	0	0	0	0	0	0	0	0	1	0	0	0	0	0	0	0	0	0	1	0	0	0	0	0	0	1	5	5	4	5	5	4	5	5	5	5	4	5	19	24	14	5	4	5
759	1	23	4	5	1	1	0	0	0	0	0	0	0	0	0	0	1	0	0	0	0	0	1	1	1	0	0	0	0	0	0	2	2	2	2	4	3	3	4	4	4	4	4	8	18	12	4	3	4
760	0	19	3	5	1	0	0	0	0	0	0	0	0	1	0	0	0	0	0	1	1	0	0	0	0	0	0	0	0	0	1	1	1	1	1	5	5	5	5	5	3	4	4	4	25	11	5	5	5
761	0	22	3	4	1	0	0	0	0	0	0	0	0	0	1	1	0	0	0	1	1	1	1	0	0	0	0	0	0	0	1	2	2	2	2	2	4	4	5	5	4	4	4	8	20	12	5	3	3
762	1	22	2	2	1	1	1	1	1	0	0	0	0	0	0	1	0	0	0	1	1	1	1	1	1	1	1	1	0	0	1	1	1	1	1	4	4	4	4	4	4	4	4	4	20	12	4	4	4
763	0	19	4	4	1	0	0	0	0	0	0	0	0	1	0	0	0	0	0	0	1	0	1	1	1	0	0	0	0	1	1	2	2	2	2	4	4	4	4	4	3	4	4	8	20	11	4	4	4
765	0	19	3	3	1	0	0	0	0	0	0	0	0	0	0	0	0	0	1	1	0	0	1	1	0	0	0	0	0	1	1	3	3	3	3	3	3	3	3	3	3	3	3	12	15	9	3	3	3
766	0	18	3	5	1	0	0	0	0	0	0	0	0	1	0	0	0	0	0	1	1	1	1	1	1	1	1	1	0	1	1	1	1	1	1	4	4	5	5	5	1	1	1	4	23	3	5	5	5
767	1	18	3	5	1	0	0	0	0	0	0	0	0	1	0	0	0	0	0	1	1	0	0	0	0	0	0	0	0	0	1	1	1	1	2	5	5	5	5	5	4	4	4	5	25	12	5	5	5
768	0	18	3	4	1	0	0	0	1	0	0	0	0	0	1	1	0	0	0	1	0	1	1	1	1	0	0	0	0	0	1	3	2	2	2	3	3	4	3	3	3	3	3	9	16	9	3	4	4
769	0	19	2	1	1	0	1	1	1	0	0	0	0	0	0	1	0	0	0	0	1	0	1	1	0	0	0	0	0	1	1	1	1	1	1	4	1	4	5	5	3	4	4	4	19	11	5	5	5
770	0	20	2	3	1	0	0	0	0	0	0	0	0	0	0	1	0	0	0	1	1	1	1	1	1	1	1	1	0	1	1	1	1	1	1	5	5	5	5	5	2	4	4	4	25	10	4	4	4
771	0	20	2	2	1	0	0	0	0	0	0	0	0	0	0	1	0	0	0	1	1	0	1	1	0	1	0	1	0	1	1	3	2	2	2	4	3	4	4	3	3	4	4	9	18	11	4	3	3
772	0	20	1	3	1	0	0	0	1	0	0	0	0	0	0	0	0	1	0	0	0	0	1	1	0	0	0	0	0	0	1	3	2	3	2	4	4	4	4	4	5	5	5	10	20	15	4	3	4
773	0	21	3	3	1	0	0	0	0	0	0	0	0	0	1	0	0	0	0	1	0	1	1	1	0	0	0	0	0	0	1	2	2	2	2	4	4	5	5	5	2	3	2	8	23	7	4	4	4
774	0	21	2	3	1	1	1	0	1	0	1	0	0	0	0	0	0	1	0	1	1	0	1	1	1	1	1	1	0	0	1	2	2	2	2	5	2	4	4	4	4	4	4	8	19	12	4	4	4
775	1	24	1	4	1	0	0	0	0	0	1	0	0	0	0	0	0	1	0	1	1	0	0	0	0	0	0	0	0	1	0	3	3	3	2	4	4	4	4	4	3	3	3	11	20	9	3	4	3
776	0	20	2	5	1	0	0	0	0	0	0	0	0	1	0	0	0	0	0	1	1	0	1	1	1	1	1	1	0	0	1	2	2	2	2	4	4	4	4	4	3	4	4	8	20	11	4	4	4
777	0	19	3	3	1	1	0	0	1	0	0	0	0	0	0	0	0	1	0	1	0	0	1	1	0	0	0	0	0	0	0	3	2	3	2	4	4	4	4	4	4	4	4	10	20	12	4	3	4
779	0	19	2	5	1	0	0	0	1	0	0	0	0	0	1	0	0	0	0	1	1	0	1	1	0	0	0	1	0	1	0	3	2	4	2	4	4	4	4	4	4	3	4	11	20	11	4	4	4
780	1	19	2	3	1	0	0	0	1	0	0	0	0	0	0	0	0	1	0											0	1	3	3	3	3	4	2	4	2	4	4	2	4	12	16	10	3	2	4
781	0	20	2	4	1	0	0	0	1	0	0	0	0	0	1	0	0	0	0	1	0	0	1	1	1	1	0	0	0	1	0	2	1	2	1	5	4	4	5	5	4	4	4	6	23	12	5	4	5
782	1	21	2	5	1	0	0	1	0	0	0	0	0	0	1	0	0	0	0	1	1	0	1	1	0	0	0	0	0	1	1	1	1	1	1	5	4	4	4	4	2	1	1	4	21	4	4	4	4
783	1	22	2	5	1	0	0	0	0	0	0	0	0	1	0	0	0	0	0	1	1	1	1	1	1	1	1	1	0	1	1	3	3	2	2	5	5	5	5	5	4	4	5	10	25	13	5	5	5
784	0	21	2	5	1	0	0	0	1	0	0	0	0	1	0	0	0	0	0	1	0	0	1	1	0	0	0	0	0	1	1	3	1	2	1	4	3	5	5	5	3	5	4	7	22	12	5	5	5
786	0	21	3	5	1	0	0	0	1	0	0	0	0	0	1	0	0	1	0	1	1	1	1	1	1	1	1	1	0	1	1	3	3	2	1	5	5	5	5	5	4	4	4	9	25	12	5	3	3
787	1	20	2	5	1	0	0	0	0	0	0	0	0	1	0	0	0	0	0	0	0	0	1	1	1	1	0	0	0	0	0	2	2	2	2	4	4	4	4	4	4	4	4	8	20	12	4	4	4
788	0	20	3	3	1	0	0	0	0	0	0	1	0	0	1	1	0	0	0	1	1	1	1	1	1	0	1	1	0	1	1	2	2	2	2	3	4	4	4	4	2	4	4	8	19	10	5	3	4
789	0	19	1	4	1	0	1	0	0	0	0	0	0	0	1	1	0	0	0	1	0	0	1	0	0	0	0	0	0	0	1	2	2	2	2	2	2	3	4	3	4	3	4	8	14	11	4	4	4
790	0	22	2	4	1	1	0	0	0	0	0	0	0	1	0	0	0	0	0	1	0	0	1	0	0	0	1	0	0	1	1	2	1	1	1	4	2	4	4	5	4	4	4	5	19	12	4	4	4
794	0	19	2	5	1	0	0	0	0	0	0	0	0	0	0	0	0	1	0	1	1	1	1	1	1	1	1	1	0	1	0	2	2	2	2	4	2	4	4	4	3	4	4	8	18	11	4	3	4
795	0	19	2	4	1	0	0	0	0	0	0	0	0	0	0	0	0	1	0	1	1	0	0	1	0	0	0	0	1	1	0	3	1	2	2	5	5	5	5	5	2	4	2	8	25	8	4	4	4
796	0	19	2	5	1	0	0	0	1	0	0	0	0	0	0	0	0	1	0	1	1	1	1	1	0	0	0	0	0	0	1	1	1	1	1	1	1	1	1	1	1	1	1	4	5	3	5	5	5
797	0	22	2	5	1	0	0	0	0	0	0	0	0	0	0	1	0	0	0	1	0	0	1	1	0	0	0	0	0	0	1	1	2	2	1	1	2	2	1	1	2	1	1	6	7	4	4	4	4
798	0	19	2	3	1	0	0	0	1	0	0	1	0	0	0	0	0	1	0	1	1	0	1	1	1	1	0	0	0	0	1	1	1	2	2	4	5	5	5	5	3	3	4	6	24	10	4	4	5
799	1	18	3	4	1	1	0	0	1	0	0	0	0	0	0	1	0	0	1	1	1	1	1	1	1	1	1	1	1	1	1	5	5	5	5	5	5	5	5	5	5	5	5	20	25	15	5	5	5
800	0	19	2	4	1	0	0	0	0	0	0	0	1	0	0	0	1	0	0	1	1	1	0	1	0	0	0	0	0	1	1	1	1	2	1	5	5	5	5	5	3	5	5	5	25	13	5	2	3
801	1	19	3	4	1	0	0	0	0	0	0	0	0	0	1	0	0	0	0	0	0	0	1	1	0	0	0	0	1	1	0	1	2	1	1	5	5	5	5	5	2	2	2	5	25	6	5	5	5
804	0	20	1	2	1	0	0	1	1	0	0	0	0	0	0	1	0	0	0	1	0	0	0	0	0	0	0	0	0	0	1	1	1	1	1	4	4	4	4	4	3	2	3	4	20	8	5	4	5
805	1	19	2	3	1	1	0	0	1	0	0	0	0	0	0	0	0	1	0	1	0	0	1	1	0	0	0	0	0	0	1	1	1	1	1	4	4	3	4	3	4	4	4	4	18	12	4	3	3
806	0	19	3	3	1	0	0	0	0	0	0	0	0	0	0	1	0	0	0	1	1	1	0	1	0	0	1	0	0	1	1	2	2	2	2	4	4	4	4	4	2	2	4	8	20	8	4	4	4
808	0	20	2	3	1	0	0	0	0	0	0	0	0	0	0	0	0	1	0	1	1	1	1	1	1	1	1	1	0	1	1	2	2	2	2	3	3	4	4	4	4	4	4	8	18	12	4	4	4
810	0	19	3	3	1	0	0	0	1	0	0	0	0	0	0	0	1	0	0	1	1	1	1	1	0	0	0	0	0	0	1	2	2	2	2	2	5	5	5	5	2	4	4	8	22	10	4	4	4
811	0	21	2	4	1	0	0	0	0	0	0	0	0	0	1	1	0	0	0	1	0	0	1	1	1	0	1	0	0	1	1	2	2	2	2	4	4	4	4	4	5	5	5	8	20	15	4	3	4
812	1	20	2	4	1	0	0	0	0	0	0	0	0	1	0	0	0	0	0	1	1	0	1	0	0	0	0	0	0	1	1	2	2	2	2	4	4	4	4	4	3	5	5	8	20	13	5	3	4
813	0	25	2	3	1	0	0	1	0	0	0	0	0	0	0	0	0	1	0	1	1	0	0	0	0	0	0	0	0	0	1	3	1	1	1	4	4	4	3	4	4	4	4	6	19	12	4	3	4
814	0	18	2	2	1	0	0	0	1	0	1	0	0	0	0	0	0	0	1	1	0	0	0	0	0	0	0	0	0	1	1	2	2	1	1	5	3	5	5	5	4	4	4	6	23	12	5	5	5
816	0	21	3	3	1	0	0	0	0	0	0	0	0	1	1	0	0	0	0	1	0	0	1	1	0	0	0	0	0	0	1	1	1	1	1	5	3	5	5	5	2	4	3	4	23	9	4	4	4
817	0	20	2	3	1	0	0	0	1	0	1	0	0	0	1	0	0	0	0	1	0	0	1	1	1	0	0	0	0	1	1	2	2	2	2	4	4	4	4	4	4	4	4	8	20	12	4	4	4
818	0	20	2	4	1	0	0	0	1	0	0	0	0	0	1	0	0	0	0	1	0	0	1	1	0	0	0	0	0	0	1	1	1	1	1	4	4	4	4	4	3	4	4	4	20	11	4	4	4
819	0	20	2	3	1	0	0	0	0	0	0	0	0	0	0	1	0	0	0	1	0	0	0	1	1	0	0	0	0	1	1	2	2	2	2	4	4	4	4	4	4	4	4	8	20	12	4	4	4
822	0	22	2	4	1	0	0	0	0	0	0	0	0	0	0	1	0	0	0	1	1	1	1	1	0	0	0	0	0	1	1	2	1	2	2	4	3	4	4	4	3	3	4	7	19	10	4	4	4
825	1	24	3	4	1	0	0	1	0	0	0	0	0	0	0	0	0	1	0	1	1	1	1	1	0	0	0	0	0	0	1	2	2	2	2	4	4	4	4	4	3	4	4	8	20	11	4	4	4
826	0	19	2	2	1	1	0	0	1	0	0	0	0	0	0	1	0	0	0	1	0	0	1	1	1	1	1	0	0	1	1	1	1	1	1	4	4	5	5	5	4	4	4	4	23	12	5	4	5
827	0	19	3	4	1	1	0	0	0	0	0	0	0	0	0	0	0	1	1	1	1	1	1	1	1	1	1	0	0	1	1	3	3	3	2	4	4	4	4	4	4	4	4	11	20	12	4	4	4
828	0	19	3	5	1	0	0	0	0	0	0	0	0	1	0	0	0	0	0	1	1	1	1	1	1	1	1	1	1	1	1	2	1	2	2	4	4	4	4	4	4	4	4	7	20	12	4	4	4
829	1	22	2	2	1	0	0	0	0	0	0	0	0	1	0	0	0	0	0	1	0	0	0	1	0	0	0	0	0	0	1	1	1	1	1	5	5	5	5	5	3	5	4	4	25	12	5	5	5
831	1	22	3	5	1	0	1	1	0	0	0	0	0	1	1	0	0	0	0	1	1	0	1	1	1	0	1	1	0	1	0	3	3	3	3	5	5	5	5	5	3	3	3	12	25	9	4	4	4
832	0	20	2	3	1	0	0	0	0	0	0	0	0	0	0	1	0	0	1	1	0	0	1	0	0	0	0	0	0	1	1	4	4	4	4	4	4	4	4	4	4	4	4	16	20	12	4	4	4
834	0	21	2	3	1	0	0	0	0	0	1	0	0	0	0	0	0	1	0	1	0	1	1	1	0	0	0	0	0	0	1	1	2	1	2	5	4	5	4	4	4	4	4	6	22	12	5	3	4
835	0	18	3	5	1	0	0	0	0	0	0	0	0	1	0	0	0	0	0	1	1	0	1	1	0	0	0	0	0	0	1	1	1	1	1	5	3	4	4	4	3	2	3	4	20	8	4	4	4
836	0	19	2	4	1	0	0	0	0	0	0	0	0	1	0	1	0	0	0	1	0	1	0	1	1	0	0	1	0	1	1	2	1	1	1	5	5	5	5	5	2	3	3	5	25	8	5	5	5
838	0	21	2	4	1	0	0	0	1	0	0	0	0	0	1	0	0	0	0	0	0	0	1	1	1	0	1	0	1	1	1	3	3	3	3	4	4	4	4	4	3	3	3	12	20	9	4	4	4
839	0	19	2	5	1	0	0	0	0	0	0	0	1	0	0	0	0	0	0	1	1	1	1	1	0	0	0	0	0	1	1	1	5	1	2	5	1	5	5	5	3	4	4	9	21	11	5	5	5
840	1	22	2	2	1	0	0	1	0	0	0	0	0	0	1	1	0	0	0	1	1	1	0	0	0	0	0	0	0	1	1	2	2	2	2	4	4	4	5	5	4	4	4	8	22	12	4	4	4
841	1	22	3	5	1	0	0	0	0	0	0	0	0	0	0	0	1	0	0	1	0	0	1	1	0	0	0	0	0	0	1	2	1	3	1	5	4	5	3	5	3	2	2	7	22	7	5	5	5
842	0	21	2	2	1	1	1	1	1	0	0	0	0	0	0	1	0	0	0	1	1	1	1	0	1	0	1	0	0	0	1	1	1	2	4	5	5	5	5	5	4	5	5	8	25	14	4	4	4
843	0	22	4	5	1	0	0	0	1	1	0	0	0	1	0	0	0	0	0	1	1	1	1	1	1	0	1	1	0	0	1	1	1	1	1	4	5	5	5	5	2	4	1	4	24	7	5	5	5
847	0	20	1	1	0	0	0	0	1	0	0	0	0	0	1	0	0	0	0	1	1	0	1	1	1	1	1	1	0	1	1	2	2	2	2	5	5	5	5	5	3	3	3	8	25	9	5	5	5
848	0	22	2	4	1	0	0	0	0	0	0	0	0	0	0	0	0	1	0	1	0	0	1	0	0	0	0	0	0	0	0	1	1	1	1	4	2	4	4	4	3	4	4	4	18	11	4	3	4
849	0	20	3	4	1	0	0	0	0	0	0	0	0	1	0	0	0	0	0	1	0	0	1	0	1	0	0	0	0	0	1	4	2	2	2	4	4	4	4	4	4	4	4	10	20	12	4	4	4
850	0	20	3	5	1	0	0	0	0	0	0	0	0	0	1	0	0	0	0	1	0	0	1	0	0	0	0	0	0	1	1	1	1	1	1	5	5	5	5	5	1	4	4	4	25	9	5	5	5
851	0	22	2	3	1	1	1	0	0	0	0	0	0	0	0	1	0	1	0	1	1	1	1	1	1	0	0	0	0	0	1	3	2	3	3	4	5	5	4	5	5	4	3	11	23	12	4	3	4
852	0	23	2	3	1	0	0	0	0	0	0	0	0	0	1	1	0	0	0	1	1	0	1	1	0	0	0	1	0	0	1	3	2	3	3	4	4	5	4	5	5	5	5	11	22	15	5	4	4
853	0	22	3	4	1	0	0	1	0	0	0	0	0	0	0	0	0	1	0	1	1	0	1	1	0	1	0	0	0	1	0	4	1	3	3	4	4	4	4	3	3	2	2	11	19	7	4	4	4
854	0	20	2	4	1	0	0	1	0	0	0	0	0	0	0	0	0	1	0	1	1	1	1	1	0	1	0	0	0	1	1	2	2	2	2	4	4	4	4	4	3	4	3	8	20	10	4	4	4
855	1	20	3	4	1	0	0	0	1	0	0	0	0	0	0	0	0	1	0	1	1	1	1	0	0	0	0	0	0	1	0	2	2	2	2	4	3	4	4	4	3	4	3	8	19	10	4	3	3
856	0	21	3	4	1	0	0	0	0	0	0	0	0	0	0	0	0	1	0	1	0	0	0	1	0	0	0	0	0	1	1	2	2	2	2	4	3	4	4	4	2	3	2	8	19	7	4	4	4
857	0	20	1	4	1	0	0	0	0	0	0	0	0	0	1	0	0	0	0	1	0	0	1	1	0	0	0	0	0	1	0	2	2	2	2	4	4	4	4	4	4	4	4	8	20	12	4	4	4
859	0	18	3	5	1	0	0	0	0	0	0	0	0	0	1	0	0	0	0	1	0	0	1	1	0	1	0	0	0	0	1	2	2	2	2	4	4	4	4	4	3	2	2	8	20	7	4	4	4
860	0	24	2	2	1	0	1	0	0	0	0	1	0	0	0	1	0	0	0	1	0	0	1	0	0	0	0	0	0	1	1	1	1	1	1	4	5	5	5	5	4	4	4	4	24	12	4	4	4
862	0	21	4	5	1	0	0	0	0	0	0	0	0	1	0	0	0	0	0	1	0	0	1	0	0	0	0	0	0	0	1	2	2	2	2	4	3	4	4	4	4	2	2	8	19	8	4	4	4
863	1	20	1	4	1	0	0	0	0	0	0	0	0	0	1	0	0	0	0	0	0	0	1	0	1	0	0	1	0	0	0	2	2	2	2	4	4	4	4	3	4	4	4	8	19	12	4	3	3
864	1	19	2	4	1	1	0	0	1	0	0	0	0	0	1	0	0	1	0	1	1	0	0	0	0	0	0	0	0	0	1	3	3	3	3	3	3	3	3	3	3	3	3	12	15	9	3	3	3
865	0	22	2	4	1	0	0	0	0	0	0	0	0	1	0	0	0	0	0	0	0	1	1	1	0	0	0	0	0	0	1	2	2	2	2	2	2	4	4	4	4	4	4	8	16	12	4	4	4
866	1	20	2	5	1	1	0	0	0	0	0	0	0	0	0	0	0	1	1	1	1	1	1	1	1	1	1	1	0	0	1	1	1	2	2	4	3	3	4	4	3	4	3	6	18	10	4	4	4
867	0	20	4	5	1	0	0	0	1	0	0	0	0	0	0	0	0	1	0	1	1	1	1	1	1	1	1	1	0	1	1	1	1	1	1	3	3	2	2	2	2	4	4	4	12	10	4	4	4
868	0	20	2	1	1	1	0	1	1	0	1	0	0	1	0	0	0	0	1	1	1	1	1	1	1	1	0	0	0	0	1	2	1	1	2	3	3	3	4	3	3	3	3	6	16	9	3	3	3
870	0	20	2	4	1	0	0	0	0	0	0	0	0	0	0	0	0	1	0	1	1	0	0	0	0	0	0	0	0	0	1	2	2	2	2	4	4	4	4	4	4	4	4	8	20	12	4	4	4
872	0	21	2	4	1	1	1	1	1	1	1	0	0	0	0	1	0	0	0	1	1	1	1	1	1	1	1	1	0	0	1	1	1	1	3	4	4	4	4	4	4	4	4	6	20	12	4	4	4
874	0	20	1	3	1	0	0	1	0	0	0	0	0	1	0	0	0	0	0	1	0	0	1	1	1	0	0	0	0	0	1	1	1	1	1	5	5	5	5	5	3	3	3	4	25	9	5	5	5
877	0	19	2	2	1	0	0	0	0	0	0	0	0	0	0	1	0	0	0	1	0	0	0	0	0	0	0	0	0	0	0	4	2	2	1	4	1	5	5	4	2	2	1	9	19	5	4	5	5
880	1	23	1	3	0	1	0	0	1	0	0	0	0	0	0	0	0	0	1	1	0	0	1	1	0	0	0	0	0	1	1	3	2	1	1	2	4	3	5	4	4	4	4	7	18	12	3	4	3
883	0	20	2	5	1	0	0	0	0	0	0	0	0	0	1	0	0	0	0	1	1	1	1	1	0	0	0	0	0	0	1	1	1	1	1	4	1	3	4	2	4	4	3	4	14	11	4	4	4
884	0	20	3	5	1	0	0	0	1	1	0	0	0	0	0	0	1	0	0	1	1	1	0	0	0	0	0	0	0	1	1	1	1	1	1	4	4	4	4	4	4	4	4	4	20	12	4	4	4
886	0	21	2	5	1	0	0	0	0	0	0	0	0	0	0	0	0	1	0	1	0	0	1	1	1	0	0	0	0	1	1	1	1	1	1	4	4	5	4	4	3	4	3	4	21	10	4	4	4
888	1	20	1	5	1	0	0	1	1	0	0	0	1	0	0	0	0	1	0	1	1	1	1	1	1	1	1	1	0	0	0	2	2	2	2	4	4	4	4	4	3	3	3	8	20	9	4	4	4
889	0	22	4	5	1	0	0	1	0	0	0	0	0	1	0	0	0	0	0	1	0	0	1	1	0	1	0	0	0	0	1	2	1	2	3	4	4	4	4	4	3	2	2	8	20	7	4	4	4
890	0	20	2	4	1	0	0	0	0	0	0	0	0	0	0	0	0	1	0	1	1	1	1	1	1	1	1	0	0	1	1	1	1	1	1	5	5	5	5	5	3	3	3	4	25	9	5	5	5
891	0	23	2	5	1	0	0	1	0	0	0	0	1	1	0	0	0	0	0	0	0	0	0	0	0	0	0	1	0	0	1	1	1	1	1	5	5	5	5	5	3	4	3	4	25	10	5	5	5
892	0	20	3	5	1	0	0	0	0	0	0	0	0	1	0	0	0	0	0	1	0	0	1	0	0	0	0	0	0	0	1	3	3	2	3	4	2	4	4	4	3	3	3	11	18	9	3	4	4
893	0	19	2	4	1	0	0	0	0	0	0	0	0	0	0	0	0	1	0	1	1	1	1	1	1	0	0	0	0	1	1	2	2	2	2	4	4	4	4	4	4	4	4	8	20	12	4	4	4
898	0	19	2	4	1	0	0	0	1	0	0	0	0	0	0	0	0	1	0	1	1	1	1	1	1	1	1	1	1	1	1	3	3	3	3	3	3	3	3	3	3	3	3	12	15	9	3	3	3
899	0	21	2	4	1	0	0	0	0	0	0	0	0	1	0	0	0	0	0	1	1	1	1	1	1	0	0	0	0	0	1	2	2	2	2	5	5	5	5	5	5	5	4	8	25	14	4	4	4
900	0	21	2	2	1	0	0	1	0	0	0	0	0	0	0	1	0	0	0	1	0	0	1	1	0	0	0	0	0	0	1	2	2	2	2	4	4	4	4	4	4	4	4	8	20	12	4	4	4
901	0	20	2	4	1	0	0	0	0	0	0	0	0	1	0	0	0	0	0	1	0	0	1	1	0	0	0	0	0	0	1	1	1	1	1	5	5	5	5	5	3	3	3	4	25	9	5	5	5
902	0	22	2	4	1	0	0	1	1	0	0	0	0	0	0	1	0	0	0	1	0	0	0	1	0	0	0	0	0	1	0	2	2	2	2	4	4	5	4	4	4	4	3	8	21	11	4	4	4
904	0	20	3	3	1	1	0	0	0	0	0	0	0	0	1	0	0	0	0	1	1	1	1	1	1	1	1	1	0	0	1	4	4	4	4	4	4	4	4	4	4	4	4	16	20	12	4	4	4
905	0	20	2	4	1	0	0	0	1	0	0	0	0	0	1	0	0	1	0	1	1	1	1	1	0	0	0	0	0	0	1	2	2	2	2	4	4	4	4	4	4	4	4	8	20	12	4	4	4
907	0	24	4	5	1	0	0	1	1	0	0	0	0	0	0	0	0	1	0	1	1	0	1	1	1	0	0	0	0	1	1	3	2	2	2	4	4	4	4	4	4	3	3	9	20	10	4	3	3
908	1	19	3	5	1	1	0	1	0	0	0	0	0	1	0	0	0	1	0	1	0	1	1	1	1	0	0	0	0	0	0	1	1	1	1	5	5	5	5	5	4	4	4	4	25	12	5	4	5
909	1	22	2	4	1	0	0	0	1	0	0	0	0	0	1	0	0	0	1	1	0	0	1	1	0	0	0	0	0	0	0	3	2	3	2	4	4	4	3	4	2	4	4	10	19	10	4	3	3
910	0	18	2	4	1	0	0	0	0	0	0	0	0	0	1	1	0	0	0	1	1	1	1	1	1	1	1	1	1	1	0	1	1	1	1	5	5	5	5	4	3	3	4	4	24	10	5	5	5
911	0	19	2	2	1	0	0	0	0	0	0	0	0	1	0	0	0	1	0	0	0	0	1	1	0	0	0	0	0	0	1	2	1	1	1	4	4	5	5	5	4	4	4	5	23	12	5	5	5
912	0	19	3	3	1	0	0	0	1	0	0	0	0	0	1	0	0	0	0	1	1	0	1	1	0	0	0	0	0	0	1	2	2	2	2	4	4	4	4	4	4	4	4	8	20	12	4	4	4
913	0	23	3	2	1	1	0	1	1	0	0	0	0	0	1	0	0	1	0	1	1	1	1	1	1	1	1	1	1	0	1	2	1	1	1	4	4	4	4	4	3	4	4	5	20	11	4	4	4
914	1	19	3	2	1	1	1	1	1	0	0	0	0	0	0	0	0	1	0	1	1	1	1	1	1	1	1	1	0	1	1	2	1	1	1	5	5	5	5	5	5	5	5	5	25	15	4	3	4
915	0	20	4	5	1	0	0	0	0	0	0	0	0	0	0	0	0	1	0	1	0	0	1	1	0	0	0	0	0	1	1	1	2	2	1	5	5	5	5	5	4	4	4	6	25	12	4	4	4
916	0	22	1	1	1	0	0	0	1	0	0	0	0	0	0	1	0	0	0	1	0	0	1	1	0	0	0	0	0	1	0	3	2	4	4	3	3	4	3	4	4	3	3	13	17	10	4	4	4
917	1	19	3	3	1	1	0	0	1	0	0	0	0	0	0	0	0	1	0	1	0	0	1	1	0	0	0	0	0	0	1	2	2	2	2	4	4	4	4	4	4	4	4	8	20	12	4	4	4
918	0	20	2	4	1	0	0	0	0	0	0	0	0	1	0	0	0	0	0	1	1	1	0	1	0	0	0	0	0	0	1	3	2	2	3	4	3	4	4	4	4	4	2	10	19	10	4	4	4
919	0	20	3	4	1	1	0	0	1	0	0	0	0	0	1	0	0	0	0	1	0	1	0	1	1	0	0	0	0	0	1	1	1	1	1	5	2	5	5	5	2	4	3	4	22	9	5	5	5
920	0	21	2	5	1	0	0	0	1	0	0	0	0	1	0	0	0	0	0	1	0	0	1	1	0	0	0	0	0	1	1	1	1	1	1	5	4	5	5	5	4	5	5	4	24	14	5	5	5
921	1	20	3	5	1	0	0	0	0	0	0	0	0	0	0	0	0	1	0	1	1	0	0	0	0	0	0	0	0	1	0	4	4	4	4	4	4	4	4	4	4	4	4	16	20	12	4	4	4
922	0	27	2	4	1	0	0	0	0	0	0	0	0	0	0	1	0	0	0	1	0	0	1	1	0	0	0	0	0	0	1	1	1	1	1	1	1	5	5	5	4	2	2	4	17	8	5	5	5
923	0	18	2	5	1	0	0	0	0	0	0	0	0	0	1	0	0	1	0	1	1	0	1	1	0	0	0	0	0	0	0	2	2	2	2	4	4	4	4	4	3	2	2	8	20	7	4	4	4
926	1	21	3	5	1	0	0	0	1	0	0	0	0	0	0	0	0	1	0	1	0	0	0	1	0	0	0	0	0	1	0	1	1	1	1	5	5	5	5	5	4	4	2	4	25	10	5	5	5
927	0	22	2	5	1	0	0	0	1	0	0	0	0	1	0	0	0	0	0	1	1	1	1	0	0	0	0	0	0	1	1	1	1	1	1	5	5	5	5	5	4	4	4	4	25	12	4	4	4
929	1	30	5	5	1	0	0	0	1	1	0	0	1	0	0	0	0	0	0	1	1	0	0	0	0	0	0	0	0	0	0	4	4	3	4	4	3	4	2	3	3	3	3	15	16	9	2	3	3
930	1	20	4	5	1	0	0	0	1	0	0	0	0	0	1	0	0	0	0											0	1	3	3	3	3	3	3	3	3	3	3	3	3	12	15	9	4	4	4
931	1	21	1	2	1	0	0	1	1	0	0	0	0	0	0	1	0	0	0	0	0	0	1	1	0	0	0	0	0	0	0	2	3	2	3	4	4	4	4	3	4	4	4	10	19	12	4	3	4
934	0	18	3	4	1	0	0	0	1	0	0	0	0	0	0	0	0	1	0	1	0	0	1	1	1	0	0	0	0	1	1	2	2	2	2	5	3	3	4	4	5	5	5	8	19	15	5	4	4
935	0	23	2	5	1	0	0	0	0	0	0	0	0	0	0	1	0	0	0	1	0	0	1	0	0	0	0	0	0	1	0	3	3	3	3	3	2	3	2	3	5	3	4	12	13	12	3	3	3
936	0	21	2	4	1	1	0	0	0	0	0	0	0	0	1	0	0	0	0	1	1	0	1	1	1	0	0	0	0	0	1	1	1	1	1	5	5	5	5	5	2	5	5	4	25	12	5	3	5
940	0	19	2	2	1	0	0	0	0	0	0	0	0	1	0	0	0	0	0	1	0	0	1	1	1	0	0	0	0	1	1	1	2	1	2	4	5	5	4	5	4	5	5	6	23	14	5	5	5
942	1	21	3	3	1	0	0	0	0	0	0	0	0	0	0	1	0	0	1	1	1	1	0	0	0	0	0	0	0	1	0	4	4	4	4	4	4	4	4	4	4	4	4	16	20	12	4	4	4
943	0	21	2	3	1	0	0	0	0	0	0	1	0	1	0	0	0	0	0	1	1	1	1	1	0	0	0	0	0	1	1	2	2	2	2	3	3	3	4	3	3	4	4	8	16	11	4	4	4
944	1	22	2	4	1	1	0	0	0	0	0	0	0	0	1	0	0	1	0	1	1	1	1	1	1	1	1	1	0	1	1	1	2	2	2	4	4	4	3	4	4	4	4	7	19	12	4	3	4
946	1	20	1	4	1	0	0	0	1	0	0	0	0	1	0	0	0	1	0	1	0	0	0	1	0	0	0	0	0	0	1	1	1	2	3	5	5	4	4	5	4	5	5	7	23	14	5	3	4
947	1	21	1	3	1	0	0	1	1	0	0	0	0	0	0	0	0	1	0	1	1	0	1	1	1	1	1	1	1	1	0	2	2	2	2	4	4	4	4	4	4	4	4	8	20	12	4	4	4
948	0	20	4	5	1	0	0	1	1	0	0	0	0	0	0	0	0	1	0	1	1	0	1	0	0	0	0	0	0	1	1	2	3	3	2	3	3	3	3	4	4	4	4	10	16	12	4	2	3
950	0	18	3	4	1	0	0	0	1	0	0	0	0	1	0	0	0	0	0	1	0	0	0	1	0	0	0	0	0	1	1	2	1	2	1	4	1	5	4	5	4	4	4	6	19	12	4	4	4
952	1	25	2	4	1	0	0	0	0	0	0	0	0	0	0	0	0	1	0	1	1	0	1	1	0	0	0	0	0	1	1	3	2	2	3	4	3	4	4	5	3	2	2	10	20	7	4	5	4
953	1	24	2	4	1	0	0	0	1	0	0	0	0	1	0	0	0	1	0	1	1	1	1	1	1	1	1	1	0	1	1	1	1	2	1	5	5	5	5	5	2	4	5	5	25	11	5	5	5
954	0	19	3	4	1	0	0	0	0	0	0	1	0	0	1	0	0	1	0	1	1	1	1	1	0	1	1	0	1	0	1	2	2	3	2	3	3	4	4	4	4	4	3	9	18	11	4	3	4
955	1	21	2	4	1	1	0	0	0	0	1	0	0	0	0	1	0	1	0	1	1	1	0	1	0	0	0	0	0	1	1	1	1	1	1	4	4	4	4	4	2	2	3	4	20	7	4	4	4
956	1	23	3	5	1	0	0	0	1	0	0	0	0	0	1	0	1	0	0	1	1	0	1	1	0	0	0	0	0	1	0	1	1	1	2	5	4	4	4	4	2	2	2	5	21	6	4	4	4
959	0	21	4	5	1	0	0	0	1	0	0	0	0	1	0	0	0	0	0	1	0	0	1	1	1	1	0	0	0	1	1	1	1	1	1	4	5	5	5	5	4	4	4	4	24	12	5	4	4
961	1	23	2	5	1	0	0	0	0	0	0	0	0	1	0	0	0	0	0	1	1	1	1	1	1	0	1	1	0	0	1	1	1	1	2	4	5	5	5	5	4	5	5	5	24	14	4	4	4
963	0	20	2	5	1	0	0	1	0	0	0	0	0	1	0	0	0	0	0	1	1	0	1	1	0	0	1	0	0	1	1	1	1	1	1	5	5	5	5	5	2	4	4	4	25	10	4	4	4
968	0	23	2	4	0	0	0	1	1	0	1	0	0	0	0	1	0	0	1	1	1	1	1	1	1	1	0	0	0	1	1	1	1	1	1	5	5	5	5	5	3	4	4	4	25	11	5	5	5
970	1	20	1	4	1	0	0	1	1	0	0	0	0	0	0	1	0	1	0	0	1	0	1	1	1	1	0	1	0	1	1	2	1	1	2	5	5	5	5	5	3	3	2	6	25	8	5	5	5
971	0	22	2	4	1	0	0	0	0	0	0	0	0	1	0	0	0	0	0	1	1	1	0	1	1	0	0	0	0	0	1	1	1	1	1	5	5	5	5	5	2	4	4	4	25	10	5	5	5
972	0	20	2	5	1	0	0	0	1	0	0	0	0	1	0	0	0	0	0	1	1	0	1	1	0	0	0	0	0	0	1	2	2	2	2	4	4	4	4	4	4	4	2	8	20	10	4	4	4
973	0	22	3	3	1	0	0	0	0	0	0	0	0	0	0	0	0	1	0	0	0	0	1	1	0	0	0	0	0	0	1	1	1	2	2	5	5	4	4	3	3	3	3	6	21	9	3	3	4
974	1	20	3	4	1	0	0	0	1	0	0	0	0	1	0	0	0	0	0	0	0	1	1	1	0	0	0	0	0	1	0	2	2	3	2	3	2	4	4	4	4	4	4	9	17	12	4	3	3
976	1	23	4	5	1	0	0	0	0	0	0	0	0	1	0	0	0	0	0	1	1	1	0	0	0	0	0	1	0	0	0	3	3	3	2	4	4	4	4	4	3	3	3	11	20	9	4	4	4
978	1	23	2	5	1	0	0	0	0	0	0	0	0	0	0	0	0	1	0	0	0	1	1	1	0	0	0	0	0	0	0	2	1	2	2	5	4	5	5	5	4	3	2	7	24	9	5	5	5
979	0	21	3	5	1	1	0	1	1	0	0	0	0	0	1	1	0	0	0	0	1	0	1	1	1	1	0	0	0	1	1	2	1	1	2	4	4	4	4	4	5	4	4	6	20	13	4	4	4
980	1	24	4	5	0	0	0	0	1	1	0	0	1	0	0	0	0	0	0	1	1	0	1	0	0	0	0	0	0	0	1	2	2	2	2	5	5	5	5	5	3	3	3	8	25	9	5	5	5
981	0	22	3	3	1	0	0	1	1	0	0	0	0	0	1	1	0	0	0	0	0	0	1	1	0	0	0	0	0	0	1	3	2	2	2	4	4	4	4	4	4	4	4	9	20	12	4	3	4
982	1	22	3	5	1	0	0	0	0	0	0	0	0	0	1	0	0	0	0	1	1	0	0	0	0	0	0	0	0	0	0	1	1	1	1	5	5	5	5	5	4	4	3	4	25	11	4	4	4
984	0	18	3	4	1	1	0	0	0	0	0	0	0	0	1	0	0	0	0	1	1	1	1	1	1	1	1	1	0	0	0	2	1	2	4	4	3	3	4	4	5	4	4	9	18	13	4	4	4
985	0	20	2	3	0	0	0	1	1	0	1	0	0	0	1	1	0	0	0	1	0	0	1	1	1	1	0	0	0	1	0	2	2	2	2	5	2	5	4	5	4	5	5	8	21	14	4	2	4
986	0	19	3	5	1	1	0	0	0	0	0	0	1	0	0	0	0	1	0	1	1	0	1	1	1	1	0	1	0	1	1	1	1	1	1	5	5	5	5	5	3	4	4	4	25	11	5	4	4
987	1	23	3	4	1	0	0	0	0	0	0	0	0	0	0	0	1	0	1	1	1	0	1	1	0	0	0	0	0	0	0	2	2	2	2	4	4	4	4	4	3	4	4	8	20	11	4	4	4
989	1	25	5	5	0	0	0	0	0	0	0	1	0	1	0	0	0	0	0	1	1	1	1	1	0	0	0	0	1	1	1	5	5	5	5	5	5	5	5	5	5	5	5	20	25	15	5	5	5
991	0	23	2	4	1	0	0	0	0	0	0	0	0	0	0	1	0	0	0	1	1	0	1	1	1	1	1	1	0	1	1	2	2	2	2	3	3	4	4	4	4	4	4	8	18	12	4	4	4
994	1	21	2	4	1	1	0	0	0	0	0	0	0	0	1	0	0	0	0	1	1	0	1	1	1	0	0	0	0	0	1	3	4	3	2	4	5	5	5	4	3	4	4	12	23	11	4	3	4
995	1	21	5	4	1	0	0	0	1	1	0	1	0	0	1	0	0	1	0	1	1	1	1	1	1	0	0	1	1	1	1	2	2	2	2	4	3	4	4	4	4	4	4	8	19	12	4	4	4
997	1	25	2	3	1	1	0	0	0	0	0	0	0	0	0	1	0	0	0	1	1	0	1	1	0	0	0	0	1	1	0	2	2	2	2	4	4	4	4	4	2	2	2	8	20	6	4	4	4
998	0	24	2	4	1	0	0	0	1	0	0	0	0	1	0	0	0	1	0	1	1	1	1	1	1	0	1	1	0	1	1	3	2	4	4	4	2	4	4	4	4	4	4	13	18	12	4	3	4
999	0	21	3	2	1	0	0	1	0	0	0	0	0	0	0	0	0	1	0	1	1	1	1	1	1	0	0	1	1	1	1	1	1	1	1	5	5	5	5	5	5	4	4	4	25	13	5	4	4
1000	0	22	1	3	1	0	0	1	0	0	1	0	0	0	0	1	0	0	0	0	0	0	1	1	0	0	0	0	0	1	1	2	2	2	2	4	2	4	4	4	4	4	4	8	18	12	4	3	4
1001	0	21	1	4	1	0	0	0	0	0	0	0	0	0	1	0	0	0	0	0	0	0	1	1	0	0	0	0	0	0	1	1	1	1	1	5	5	4	5	5	4	2	2	4	24	8	4	4	4
1002	1	22	2	3	1	0	1	1	0	0	1	0	0	0	0	0	0	0	1	1	1	0	0	0	0	0	0	0	0	1	0	2	1	2	1	5	4	5	5	5	3	4	4	6	24	11	4	4	4
1003	1	24	1	2	1	0	0	0	0	0	0	1	0	0	0	1	0	0	0	1	1	1	1	1	0	0	0	0	0	1	1	1	2	2	2	2	4	5	4	4	2	2	2	7	19	6	4	4	4
1004	0	18	1	4	1	0	0	0	1	0	0	0	0	0	1	0	0	1	0	1	0	1	1	1	0	1	0	0	0	1	1	2	2	2	2	3	2	4	2	4	4	3	4	8	15	11	4	4	4
1005	1	21	3	3	1	0	0	1	1	0	0	0	0	0	1	0	0	0	0	1	1	1	1	1	0	0	0	0	0	0	0	2	2	2	2	4	4	4	4	4	5	5	5	8	20	15	4	4	4
1006	1	24	2	3	1	0	0	1	1	0	0	0	0	0	0	1	0	0	0	1	1	0	1	1	1	0	1	0	1	0	1	1	1	1	1	5	5	5	5	5	3	3	2	4	25	8	5	4	4
1007	0	21	2	4	1	0	0	0	1	0	0	0	0	0	1	0	0	0	0	1	1	0	1	0	1	1	0	0	0	0	1	1	1	1	1	5	5	5	5	3	3	3	3	4	23	9	4	4	4
1008	0	24	2	4	0	1	0	0	0	0	0	0	0	0	0	0	0	0	1	1	0	0	1	1	1	0	0	0	0	0	1	2	2	2	2	4	4	4	5	4	3	4	4	8	21	11	5	5	5
1010	0	19	2	3	1	0	0	1	1	0	0	0	0	0	1	1	0	0	0	1	1	1	1	1	1	1	1	1	0	1	1	1	1	1	1	5	5	5	5	5	4	4	4	4	25	12	5	5	5
1013	1	24	1	4	1	0	0	0	1	0	0	0	0	0	1	0	0	0	0	1	1	1	0	0	0	0	0	1	0	0	1	1	1	1	1	4	4	4	4	4	4	5	3	4	20	12	4	4	4
1014	1	24	2	4	1	0	0	0	0	0	0	0	0	1	0	0	0	0	0	0	1	0	0	0	0	0	0	0	0	0	1	1	2	1	2	4	5	4	5	5	3	3	3	6	23	9	4	5	4
1016	0	20	3	5	1	0	0	0	0	0	0	0	0	1	0	0	0	0	0	1	0	0	1	1	1	0	0	0	0	0	0	2	2	3	2	4	3	4	4	4	3	4	4	9	19	11	4	4	4
1017	0	21	2	1	1	0	0	0	0	0	0	0	0	0	0	1	0	0	0	0	0	0	0	1	0	0	0	0	0	1	1	2	3	2	3	4	4	4	4	4	4	4	4	10	20	12	4	4	4
1020	0	22	5	5	1	0	0	0	0	0	0	0	0	1	0	0	0	1	0	0	0	1	1	1	0	1	0	0	0	1	1	3	2	4	3	4	4	4	4	4	4	4	3	12	20	11	4	4	4
1021	0	24	2	4	1	0	0	0	0	0	0	0	0	0	1	0	0	0	0	1	1	0	1	1	0	0	0	0	0	0	1	1	1	1	1	5	4	5	5	5	3	4	3	4	24	10	5	4	5
1022	0	21	2	4	1	1	0	0	0	0	1	0	0	0	0	1	0	0	1	1	0	0	1	1	1	0	0	0	0	1	0	2	2	3	4	2	4	4	3	4	4	4	4	11	17	12	4	3	3
1023	1	23	5	5	1	0	0	0	1	0	0	0	0	1	0	0	0	0	0	0	0	0	1	1	0	0	0	0	0	1	0	3	1	4	1	1	5	5	1	4	5	5	5	9	16	15	1	1	3
1024	0	22	2	4	1	0	0	0	1	0	0	0	0	0	1	0	0	0	0	1	1	0	1	1	1	1	1	0	0	0	1	1	1	1	1	4	4	4	4	4	2	2	2	4	20	6	4	4	4
1025	0	23	2	3	1	0	0	0	0	0	0	0	0	0	1	1	0	0	0	0	0	1	1	1	0	0	0	0	0	1	1	1	1	1	1	3	4	4	4	4	4	4	4	4	19	12	4	4	4
1026	0	22	2	5	1	0	0	0	1	0	0	0	0	0	0	0	0	1	0	1	1	1	1	1	1	0	0	0	0	1	1	1	2	1	1	4	4	5	5	5	4	3	2	5	23	9	4	3	4
1028	0	22	2	4	1	0	0	0	0	0	1	0	0	0	0	1	0	0	0	1	1	0	1	1	0	0	0	0	0	1	1	2	2	2	2	4	4	4	4	4	3	3	3	8	20	9	4	3	4
1031	0	23	3	4	1	0	0	0	1	0	0	0	0	0	0	1	0	0	0	0	0	0	1	1	0	0	0	0	0	1	0	2	2	2	2	4	2	3	3	2	5	5	2	8	14	12	4	3	3
1032	1	23	2	4	1	0	0	0	1	0	0	0	0	0	1	0	0	0	0	0	1	1	1	1	0	0	0	0	0	1	0	2	2	2	2	5	5	5	5	5	3	4	4	8	25	11	5	4	5
1033	0	19	2	5	1	1	0	0	0	0	0	0	0	0	1	0	0	1	0	0	1	0	1	1	0	0	0	0	0	0	1	1	1	2	2	4	4	4	3	4	4	5	5	6	19	14	5	4	4
1034	0	20	4	5	1	0	0	0	0	0	0	0	0	0	0	0	0	1	0	1	0	0	0	0	0	0	0	0	0	1	1	2	2	2	2	4	4	4	4	3	4	4	5	8	19	13	4	4	4
1035	0	20	2	4	1	0	0	0	1	0	0	0	0	1	0	0	0	0	0	1	1	1	1	1	0	0	0	0	0	0	1	5	1	1	1	5	5	5	5	5	3	3	2	8	25	8	5	5	5
1037	0	22	2	5	1	0	0	0	0	0	0	0	0	0	1	1	0	0	0	1	0	0	1	0	0	0	0	0	0	1	1	2	2	2	2	5	5	5	5	5	3	4	3	8	25	10	5	4	5
1038	0	22	3	5	1	0	0	0	0	0	0	1	0	0	0	0	0	1	0	1	0	1	1	0	0	0	0	0	0	1	1	3	2	1	2	5	4	5	5	5	4	1	1	8	24	6	5	5	5
1039	0	22	2	3	1	1	0	0	0	0	0	0	0	1	0	0	0	0	0	1	0	0	1	1	0	0	0	0	0	1	1	1	1	1	1	4	4	4	4	4	4	4	4	4	20	12	4	4	4
1040	0	23	3	4	1	1	0	0	0	0	0	0	0	1	0	0	0	0	1	1	1	0	1	0	0	0	0	0	0	0	1	2	2	2	2	4	3	4	4	4	3	4	3	8	19	10	4	4	4
1043	1	22	3	4	1	0	0	0	1	0	0	0	0	1	0	0	0	0	0	1	1	1	1	1	1	1	1	1	0	1	1	3	2	2	2	4	4	4	4	4	4	5	5	9	20	14	4	3	4
1044	1	23	3	5	1	1	0	0	0	0	0	0	0	0	1	0	0	0	0	1	1	1	1	1	0	0	0	0	0	0	1	2	2	3	3	4	4	4	4	4	3	4	4	10	20	11	4	4	4
1045	1	23	1	4	1	0	0	0	0	0	0	0	0	0	0	0	0	1	0	0	1	0	0	1	1	0	0	0	0	1	0	1	1	1	1	5	5	5	5	5	4	4	4	4	25	12	4	4	4
1047	1	23	3	5	1	0	0	1	0	0	0	0	0	0	0	0	0	1	0	1	1	1	1	1	1	1	1	1	1	1	1	1	1	1	1	5	5	5	5	5	3	4	3	4	25	10	5	5	5
1048	0	21	2	2	0	1	0	1	1	0	0	0	0	0	0	1	0	0	1	1	1	0	1	1	0	0	0	0	0	1	1	2	2	2	2	4	4	4	4	4	4	4	4	8	20	12	4	3	3
1050	1	24	2	4	1	0	0	0	0	0	0	0	0	1	0	0	0	0	0	1	0	0	0	0	0	0	0	0	0	1	1	4	4	4	4	4	4	4	4	4	4	4	4	16	20	12	4	4	4
1054	1	24	2	3	1	0	0	0	0	0	0	0	0	0	0	0	0	1	1	1	1	1	1	1	0	0	0	0	0	1	0	2	1	1	2	5	3	3	3	4	5	5	2	6	18	12	5	4	4
1056	1	20	2	2	1	0	0	1	0	0	0	0	0	0	1	0	0	0	0	1	0	0	1	0	0	0	0	0	0	0	1	2	2	2	2	4	4	4	4	4	3	4	4	8	20	11	4	4	4
1059	0	22	2	3	1	0	0	1	1	0	1	0	0	0	0	1	0	0	0	1	1	0	1	1	0	0	0	0	0	0	1	1	1	1	1	5	5	5	5	5	4	4	2	4	25	10	5	4	5
1062	0	18	2	5	1	0	0	0	0	0	0	1	0	1	0	0	0	0	0	1	1	0	1	1	1	1	0	0	1	1	1	2	2	2	1	4	4	5	4	5	4	4	4	7	22	12	4	4	4
1063	1	22	5	5	1	0	0	0	0	0	0	0	0	0	0	0	0	1	0											0	1	5	5	5	5	5	5	5	5	5	5	5	5	20	25	15	5	3	5
1064	1	22	5	5	1	0	0	0	1	0	0	0	0	0	0	0	0	1	0	0	1	0	1	1	0	0	0	0	0	0	0	4	4	4	4	4	4	4	4	4	4	4	4	16	20	12	4	4	4
1067	1	19	2	5	1	1	0	0	0	0	0	0	1	1	0	0	0	0	0	1	1	0	1	0	0	0	0	0	0	1	1	2	1	1	1	5	5	5	5	5	3	4	4	5	25	11	5	4	5
1068	1	22	3	5	1	0	0	0	0	0	0	1	0	1	0	0	0	0	0	1	0	0	0	1	0	0	0	0	0	0	1	2	2	2	2	4	4	4	5	5	4	4	3	8	22	11	5	4	4
1069	0	22	2	2	1	0	0	0	0	0	1	0	0	0	0	0	0	0	1	1	0	0	0	0	0	0	0	0	0	0	0	2	1	1	1	4	4	4	4	4	4	4	4	5	20	12	4	3	4
1070	1	23	1	5	1	0	0	0	0	0	0	0	0	0	0	0	0	1	0	1	0	0	1	0	0	0	0	0	0	0	1	2	2	2	2	4	4	4	4	4	3	4	4	8	20	11	4	4	4
1072	0	19	2	1	1	0	0	1	1	0	0	0	0	0	1	0	0	0	0	1	1	1	1	1	1	1	1	1	0	1	1	2	2	2	2	4	4	4	4	4	4	4	4	8	20	12	4	4	4
1073	0	23	1	4	0	1	0	1	1	0	1	0	0	0	1	0	0	0	0	0	0	0	1	0	0	0	0	0	0	1	1	1	2	1	1	4	4	4	4	5	4	5	4	5	21	13	5	3	3
1074	1	24	2	3	1	0	0	0	0	0	0	0	0	1	0	0	0	0	0	1	1	0	0	0	1	0	1	1	0	1	1	1	2	2	2	5	5	5	5	5	4	4	4	7	25	12	4	4	4
1075	1	21	3	5	1	0	0	0	0	0	0	0	0	0	0	0	0	1	0	1	1	0	1	1	1	1	1	1	0	1	1	2	2	2	2	5	5	5	5	5	3	4	5	8	25	12	4	4	4
1077	0	23	2	2	1	0	0	0	0	0	0	0	0	0	0	1	0	0	0	1	0	0	1	1	0	0	0	0	0	1	1	3	3	3	3	4	2	3	4	4	3	4	3	12	17	10	4	4	4
1080	1	21	2	5	1	0	0	0	0	0	0	0	0	0	1	0	1	0	0	1	0	0	1	1	0	0	0	0	0	0	0	1	1	1	5	5	5	5	5	5	1	3	2	8	25	6	5	5	5
1082	1	22	2	4	0	0	0	0	1	0	0	0	0	1	0	0	0	0	0	1	1	0	0	1	0	0	1	1	0	0	1	2	2	2	2	5	5	3	3	3	4	4	4	8	19	12	4	4	4
1083	0	21	2	3	1	1	0	0	0	0	0	0	0	0	1	1	0	0	0	1	1	1	1	1	1	1	1	1	0	1	1	2	1	1	2	4	5	4	5	5	4	5	5	6	23	14	5	5	5
1085	0	22	5	1	0	0	0	0	1	0	0	0	0	0	0	0	0	0	1	1	0	0	0	0	0	0	0	0	0	1	1	1	1	1	1	4	3	5	5	5	4	4	4	4	22	12	5	5	5
1086	1	22	1	5	1	0	0	0	0	0	0	0	0	0	0	0	0	1	0	1	0	0	1	0	0	0	0	0	0	0	0	2	2	2	2	4	4	4	4	4	3	3	3	8	20	9	4	4	4
1087	0	20	2	4	1	0	0	0	0	0	0	0	0	1	0	0	0	0	0	1	1	0	1	1	0	1	0	0	0	1	1	2	2	2	2	4	4	4	4	3	4	2	2	8	19	8	4	4	4
1088	1	19	1	4	1	0	0	0	1	0	0	0	0	0	1	0	0	0	0											0	1	3	3	3	3	3	3	3	3	3	3	3	3	12	15	9	3	3	3
1089	0	19	1	3	1	0	0	1	0	0	0	1	0	0	0	0	0	1	0	1	1	1	1	1	0	0	0	0	1	1	1	4	3	3	2	4	4	4	4	4	3	3	3	12	20	9	3	3	3
1091	1	20	2	3	1	1	0	0	0	0	0	1	0	0	1	0	0	0	0	1	0	0	1	1	0	0	0	0	1	1	0	2	2	2	3	4	4	4	4	4	4	4	4	9	20	12	4	3	3
1092	1	23	1	4	1	0	0	0	0	0	0	0	0	0	0	1	0	0	0	0	1	0	1	1	1	0	0	0	0	1	1	2	2	2	1	5	5	5	5	5	4	4	4	7	25	12	4	5	4
1093	1	19	2	3	1	1	0	0	1	0	0	0	0	1	0	0	0	1	0											0	1	1	1	1	1	5	5	5	5	5	5	5	4	4	25	14	5	5	5
1094	1	23	3	5	1	0	0	0	0	0	0	0	0	0	0	0	0	1	0	1	1	0	0	0	0	0	0	0	0	0	0	2	2	2	2	4	4	4	4	4	4	4	4	8	20	12	4	4	4
1095	0	22	1	4	1	0	1	1	0	0	0	0	0	0	1	0	0	0	1	1	1	0	1	1	0	0	0	0	0	1	0	4	4	2	3	2	3	3	2	3	5	4	4	13	13	13	4	4	4
1096	1	22	2	3	1	0	0	1	0	0	0	0	0	0	0	0	0	0	1	1	1	0	1	1	0	0	0	1	1	1	0	3	2	3	1	3	4	3	4	4	4	4	4	9	18	12	4	3	4
1097	0	20	2	5	1	1	0	1	0	0	0	0	0	0	0	0	1	1	0	1	1	1	1	1	1	1	1	1	1	0	1	3	2	2	2	4	4	4	4	4	3	4	3	9	20	10	4	4	4
1098	0	20	3	5	1	0	0	0	0	0	0	0	0	0	0	0	0	1	0	1	1	1	1	1	1	1	1	1	1	1	1	1	1	1	1	1	1	1	1	1	4	5	2	4	5	11	4	4	4
1099	1	22	2	3	1	0	0	0	0	0	0	0	0	0	0	0	0	1	0	1	0	0	0	1	0	0	0	0	0	0	0	2	2	2	3	4	4	4	4	5	5	4	3	9	21	12	5	4	4
1100	0	21	2	3	1	0	0	0	0	0	0	0	0	0	0	1	0	0	0	1	0	0	1	1	1	0	0	0	0	0	1	1	1	1	1	5	5	5	5	5	4	4	4	4	25	12	5	4	4
1103	0	23	3	4	1	1	0	0	0	0	0	0	0	0	0	1	0	0	0	1	0	0	1	1	1	0	1	0	0	0	1	2	2	2	2	3	4	4	4	4	4	4	4	8	19	12	4	4	4
1104	0	20	3	3	1	0	0	0	0	0	0	0	0	0	0	0	0	0	1	1	0	0	1	1	0	1	1	1	0	0	1	2	2	2	2	5	5	5	5	5	2	2	2	8	25	6	5	5	5
1105	0	20	2	2	1	0	0	0	1	0	0	0	0	0	1	0	0	0	1	1	0	0	1	0	1	1	1	0	0	0	1	2	1	2	2	4	4	4	4	4	3	4	4	7	20	11	4	3	4
1107	0	20	2	4	1	0	0	0	0	0	0	0	0	0	0	0	0	1	0	1	1	0	1	0	1	0	0	0	0	1	1	1	1	2	2	4	3	4	4	4	5	5	5	6	19	15	5	4	4
1109	1	23	5	5	0	0	0	0	0	1	0	1	0	1	0	0	0	1	0	1	1	0	1	1	0	0	0	0	1	1	0	1	1	1	1	4	4	4	3	3	2	2	2	4	18	6	4	4	4
1110	0	19	2	4	1	0	0	0	0	0	0	0	0	0	0	0	0	1	0	1	0	0	0	0	0	0	0	0	0	1	1	4	4	4	4	4	4	4	4	4	4	4	4	16	20	12	4	4	4
1112	0	21	2	2	1	1	1	1	1	0	1	0	0	0	0	1	0	0	0	1	0	0	1	1	1	1	0	0	0	1	1	1	1	1	1	4	3	4	3	4	5	5	5	4	18	15	5	5	4
1114	1	21	2	4	1	0	0	0	0	0	0	0	0	0	0	1	1	0	0	1	1	0	1	1	1	0	1	1	0	0	0	2	1	4	3	3	3	3	3	3	4	4	3	10	15	11	4	3	3
1115	1	22	2	4	1	0	0	0	1	0	0	0	0	1	0	0	0	0	0	1	0	0	1	0	0	0	0	0	0	0	1	1	1	2	1	3	4	5	5	4	2	2	2	5	21	6	5	4	5
1116	0	20	3	5	1	0	0	0	0	0	0	0	0	1	0	0	0	1	0	1	0	1	0	0	0	0	0	0	0	1	1	1	1	1	1	5	4	5	5	5	4	4	4	4	24	12	5	5	5
1118	0	21	3	4	1	0	0	0	0	0	0	1	0	0	0	0	0	1	0	1	1	0	1	1	1	1	0	0	0	1	1	2	2	3	3	3	3	3	3	3	4	4	4	10	15	12	4	4	4
1119	0	18	1	3	1	0	0	0	1	0	0	0	0	0	0	1	0	0	0	1	1	1	1	1	1	1	1	1	0	1	1	1	1	1	1	5	5	5	5	5	3	4	4	4	25	11	4	4	4
1121	1	21	2	5	0	0	0	0	0	0	0	1	0	0	0	0	0	1	0	0	0	0	1	1	0	0	0	0	0	1	0	2	2	2	2	4	4	4	4	4	2	4	4	8	20	10	4	4	4
1122	1	21	2	5	1	0	0	0	0	0	0	0	0	0	0	0	0	1	0	1	0	0	0	1	1	0	1	0	0	0	1	1	1	1	1	5	5	5	5	5	4	4	4	4	25	12	5	5	5
1123	0	21	2	2	1	0	0	0	0	0	0	1	0	0	0	1	0	0	1	1	0	0	0	1	0	1	0	0	1	1	0	1	1	1	1	5	5	4	4	4	2	4	4	4	22	10	4	4	4
1124	0	22	3	5	1	0	0	0	0	0	0	0	0	0	0	0	0	1	0	1	0	0	1	1	1	1	0	1	0	1	0	3	4	2	2	4	4	4	4	4	5	5	5	11	20	15	4	2	4
1125	0	20	2	3	1	0	0	1	0	0	0	0	0	0	0	1	0	0	0	1	1	1	1	1	1	1	0	0	0	0	1	1	1	2	1	4	4	4	4	4	3	2	2	5	20	7	5	5	5
1126	1	21	1	1	0	0	0	1	1	0	0	0	0	0	0	1	0	0	1	0	0	0	1	1	0	0	0	0	0	0	0	1	1	1	1	5	5	5	5	5	3	4	5	4	25	12	5	5	5
1127	0	22	1	4	1	0	0	1	0	0	0	0	0	0	0	0	0	1	0	1	1	0	1	1	1	1	0	0	0	1	0	2	2	2	2	4	4	4	4	4	4	4	4	8	20	12	4	4	4
1128	1	25	1	2	1	0	0	0	0	0	0	0	0	0	0	1	0	0	0	1	1	0	1	0	0	0	0	0	0	0	1	3	3	2	2	4	4	4	4	4	3	3	3	10	20	9	4	4	4
1129	0	23	3	2	0	0	0	0	0	0	0	1	0	0	0	0	0	1	0	1	0	0	1	0	0	0	0	0	0	0	1	3	1	3	3	3	2	4	3	3	4	4	4	10	15	12	3	3	3
1131	0	22	2	5	1	0	0	0	0	0	0	0	0	1	0	0	0	1	0	1	1	0	1	1	0	0	0	1	0	0	0	2	2	2	3	4	4	4	3	4	2	2	2	9	19	6	4	4	4
1133	1	20	3	5	1	0	0	0	0	0	0	0	0	1	0	0	0	0	0	1	0	0	1	1	0	0	0	0	0	0	1	2	2	2	2	4	4	4	4	4	2	2	2	8	20	6	4	4	4
1135	0	19	2	5	1	0	0	1	0	0	0	0	0	0	0	0	0	1	0	1	1	1	0	0	0	0	0	0	0	1	1	2	2	2	2	4	1	4	3	4	4	4	4	8	16	12	4	3	4
1138	0	25	5	3	1	0	0	0	1	0	0	0	0	1	0	0	0	0	0	0	0	0	1	1	0	0	0	0	0	1	1	2	2	2	2	4	4	4	4	4	5	5	5	8	20	15	5	3	3
1139	1	24	3	5	1	0	0	0	0	0	0	0	0	0	0	0	0	1	0	1	1	1	1	1	0	0	0	0	0	0	1	2	2	2	3	4	4	3	3	4	4	2	2	9	18	8	4	4	4
1141	0	21	2	5	1	0	0	1	1	0	0	0	0	0	0	0	0	1	0	1	0	0	1	0	0	0	0	0	0	0	1	1	1	1	2	4	4	5	5	5	4	5	4	5	23	13	4	4	4
1143	1	19	2	4	1	0	0	0	1	0	0	0	0	1	0	0	0	0	0	1	1	1	1	1	1	1	1	1	1	0	1	1	1	1	1	5	5	5	5	5	5	5	5	4	25	15	5	5	5
1144	1	19	3	4	1	0	0	0	1	0	0	0	0	0	1	0	0	1	0	1	0	1	1	1	0	0	0	0	0	0	0	2	2	2	2	3	3	4	3	3	4	4	2	8	16	10	3	3	3
1148	1	24	5	5	1	0	0	0	0	0	0	1	0	0	0	0	1	1	0	1	1	0	1	1	1	0	0	0	0	0	1	2	2	2	2	4	4	4	4	4	3	4	3	8	20	10	5	5	5
1150	1	24	2	3	1	0	0	0	0	0	0	0	1	0	0	0	0	1	0	0	1	0	1	1	0	0	0	0	0	1	1	2	2	2	2	5	5	5	5	5	4	4	4	8	25	12	4	4	4
1152	1	23	3	3	1	0	0	1	1	0	0	0	0	0	1	1	0	0	0	1	1	0	1	1	1	0	0	0	0	0	1	2	2	2	2	4	4	4	4	4	3	4	4	8	20	11	4	3	3
1153	1	23	5	5	1	0	0	0	0	0	0	0	0	0	0	0	1	0	0	0	0	0	1	0	0	0	0	0	0	1	0	2	2	2	2	5	5	5	5	5	4	4	4	8	25	12	5	5	5
1154	0	21	2	4	1	0	0	1	0	0	0	0	0	0	1	1	0	0	0	1	1	0	0	1	0	0	0	0	0	1	1	1	1	1	1	4	4	4	4	4	4	5	5	4	20	14	4	4	4
1155	1	23	4	5	1	0	0	0	0	0	0	0	0	0	0	0	0	1	0	1	1	0	1	1	1	1	0	0	0	0	1	2	1	2	2	3	4	4	4	4	3	4	2	7	19	9	4	4	4
1156	1	23	3	3	1	0	0	1	0	0	0	0	0	0	0	0	0	1	0	1	0	0	0	1	0	0	0	0	0	0	1	1	1	1	1	5	5	5	5	5	3	2	2	4	25	7	5	5	5
1159	1	21	4	5	1	1	0	0	0	0	0	0	0	1	0	0	0	0	0	1	1	0	1	0	0	0	0	0	0	0	1	4	4	4	4	4	4	4	4	4	3	3	3	16	20	9	4	4	4
1161	1	21	2	2	1	0	0	0	0	0	0	0	0	0	0	0	0	1	0	0	0	1	1	0	0	0	0	0	0	0	1	2	2	3	4	5	5	5	5	5	4	4	4	11	25	12	5	3	4
1162	0	20	2	4	1	0	0	0	1	0	1	0	1	0	0	0	0	1	0	1	1	0	1	1	1	1	0	0	0	0	1	1	1	1	1	4	4	4	5	4	4	4	4	4	21	12	5	4	4
1163	1	20	2	5	1	0	0	0	0	0	0	0	0	1	0	0	0	0	0	1	1	0	1	0	0	0	0	0	0	0	0	3	2	2	2	5	5	5	5	5	4	4	4	9	25	12	5	5	5
1165	0	20	2	5	1	0	0	0	0	0	0	0	0	1	0	0	0	0	0	1	1	1	1	1	1	1	1	1	0	1	1	2	2	2	2	2	4	4	4	4	2	3	4	8	18	9	4	4	4
1166	0	19	3	5	1	0	0	0	0	0	0	0	0	0	1	0	0	0	0	1	1	1	0	1	1	0	0	0	0	1	0	2	2	3	3	4	2	5	3	4	4	4	2	10	18	10	4	4	4
1167	0	18	1	2	1	0	1	1	1	0	1	0	0	0	0	1	0	0	0	1	0	1	1	1	0	1	0	0	0	0	1	2	1	2	2	4	3	4	4	4	4	4	4	7	19	12	4	3	4
1168	1	23	3	5	1	0	0	1	1	0	0	0	0	1	0	0	0	0	0	1	1	1	1	1	0	0	0	0	0	1	1	2	2	2	3	3	4	4	3	4	4	4	4	9	18	12	3	3	4
1169	1	24	1	5	1	0	0	0	0	0	0	0	0	0	0	0	1	0	0	0	1	0	0	0	0	0	0	0	0	1	0	2	1	2	1	2	4	5	4	4	4	4	4	6	19	12	3	3	3
1170	0	21	3	3	1	0	0	0	0	0	0	0	0	0	0	0	0	1	0	1	0	0	1	1	0	0	0	0	0	1	0	2	2	2	2	4	4	4	4	4	4	5	5	8	20	14	4	3	3
1171	1	23	4	5	1	0	0	0	0	0	0	0	0	1	0	0	1	0	0	1	1	0	0	0	0	0	0	0	1	1	0	5	3	3	3	3	3	3	3	3	4	4	4	14	15	12	3	3	3
1172	1	19	2	3	1	0	0	0	0	0	0	1	0	1	0	0	0	0	0	1	0	0	0	1	0	0	0	0	0	0	1	2	2	2	2	4	4	4	5	4	3	4	4	8	21	11	4	3	4
1174	0	21	2	3	1	0	0	0	1	0	1	0	0	0	0	0	0	1	0	0	0	0	1	1	0	0	0	0	0	1	1	1	1	2	2	2	2	4	3	3	3	4	3	6	14	10	4	3	3
1176	0	22	2	3	1	0	0	0	0	0	0	0	0	0	1	1	0	0	0	1	1	0	1	0	0	0	0	0	0	0	1	1	1	1	1	5	5	5	5	5	4	4	4	4	25	12	4	4	4
1177	0	22	2	4	1	0	0	0	0	0	0	0	0	0	0	0	0	1	0	1	1	1	1	1	1	1	1	1	0	0	0	2	2	2	2	5	3	4	4	4	4	4	4	8	20	12	4	3	3
1178	1	24	2	3	1	0	0	0	0	0	0	0	0	0	0	1	0	0	0	1	1	0	1	1	1	1	1	1	0	0	1	1	1	1	1	4	4	4	4	4	3	3	3	4	20	9	4	4	4
1179	1	20	3	5	1	0	0	0	0	0	0	0	1	1	0	0	0	0	0	1	1	0	1	1	0	0	0	0	0	0	1	1	1	1	1	4	4	4	5	5	3	4	4	4	22	11	4	4	5
1180	0	18	3	5	1	0	0	0	1	0	0	0	0	0	0	0	0	1	0	1	0	0	1	1	0	0	0	0	0	0	0	1	1	1	1	5	2	5	4	4	3	4	4	4	20	11	5	3	5
1181	1	20	2	4	1	0	0	0	0	0	0	0	0	0	0	0	0	1	0	1	0	1	0	1	0	0	0	0	0	0	0	3	2	3	3	4	4	4	4	4	4	4	4	11	20	12	4	4	4
1182	0	22	2	4	1	0	0	0	0	0	0	0	0	0	1	1	0	0	0	1	0	0	1	1	0	0	0	0	0	1	1	1	1	2	2	4	3	4	4	4	3	4	3	6	19	10	5	5	5
1185	0	19	2	5	1	1	0	0	0	0	0	0	0	0	1	0	0	0	0	1	0	0	0	1	0	0	0	0	1	0	0	1	1	1	2	5	5	5	5	5	4	4	4	5	25	12	4	4	4
1191	0	20	1	4	1	0	0	0	1	0	1	0	0	0	1	0	0	1	0	1	0	0	0	0	1	0	0	0	0	0	1	2	2	3	2	4	4	4	4	4	4	2	4	9	20	10	4	3	4
1192	0	22	2	2	1	0	0	0	0	0	0	0	0	0	0	0	0	1	0	0	0	1	0	0	0	0	0	0	0	0	1	5	4	4	5	4	4	4	5	4	4	4	4	18	21	12	4	4	4
1195	1	23	5	4	1	0	0	0	0	0	0	0	0	0	0	0	1	0	0	1	1	0	0	0	0	0	0	0	0	1	0	2	2	4	3	3	3	3	3	3	5	5	4	11	15	14	3	3	3
1196	1	19	1	5	1	1	0	0	0	0	0	0	1	0	0	0	0	0	0	1	1	1	1	1	0	0	0	0	0	0	1	2	2	2	2	4	4	4	4	4	3	3	3	8	20	9	5	5	5
1197	1	23	4	5	1	0	0	0	0	0	1	0	0	0	0	0	0	0	1	1	1	0	1	1	0	0	0	0	0	1	1	1	1	1	1	4	3	5	5	5	4	5	4	4	22	13	5	5	5
1198	0	20	3	5	1	0	0	0	0	0	0	0	0	1	0	0	0	0	0	1	0	0	1	1	1	0	0	0	0	1	1	1	1	1	2	5	5	4	4	4	5	5	5	5	22	15	5	3	4
1199	0	22	4	3	1	0	0	0	0	0	0	1	1	0	0	0	0	0	1	1	1	0	1	1	1	1	0	0	0	0	1	3	3	2	3	4	4	4	4	4	4	4	4	11	20	12	4	3	4
1200	1	22	1	2	1	0	0	0	1	0	0	0	0	0	1	0	0	0	0	1	1	0	0	0	0	0	0	0	0	1	1	2	2	2	2	3	3	3	3	3	2	2	2	8	15	6	4	4	4
1202	0	19	3	5	1	0	0	0	0	0	0	0	1	0	0	0	0	1	0	0	0	0	1	1	0	0	0	0	0	1	1	2	2	2	2	4	4	4	4	4	4	4	4	8	20	12	4	4	4
1203	0	21	1	3	1	0	0	0	1	0	0	0	0	0	0	0	0	1	0											0	1	3	3	1	3	4	4	3	4	3	4	4	4	10	18	12	5	3	3
1204	0	22	2	3	1	1	0	0	0	0	0	0	0	1	0	0	0	0	0	1	0	0	1	1	0	0	0	0	0	1	1	2	2	3	2	4	4	4	4	4	3	4	4	9	20	11	4	4	4
1206	1	22	3	3	1	1	0	0	0	0	0	0	0	1	0	0	0	0	0	0	1	0	0	0	0	0	0	0	1	1	1	1	1	1	1	5	5	5	5	5	5	5	5	4	25	15	5	5	5
1207	0	18	3	3	1	0	0	0	0	0	0	0	0	0	0	0	0	1	0	1	1	0	1	1	0	1	1	0	0	0	1	1	1	1	1	5	5	5	5	5	5	5	5	4	25	15	5	5	5
1208	1	21	3	5	1	0	0	0	1	0	0	0	0	1	0	0	0	0	0	1	1	0	1	0	0	0	0	0	0	0	1	1	1	1	1	5	5	5	5	5	5	5	5	4	25	15	5	5	5
1212	1	21	2	4	1	0	0	0	0	0	0	0	0	0	0	0	0	1	0	1	1	0	1	1	1	0	0	0	0	0	1	2	2	2	2	4	4	4	4	4	3	3	3	8	20	9	4	4	4
1213	1	23	2	4	1	0	0	0	0	0	0	0	1	0	0	0	1	0	0	1	1	0	0	0	1	0	0	0	0	0	1	2	3	3	2	5	5	5	5	5	3	4	4	10	25	11	5	5	5
1214	1	19	4	4	1	0	0	0	1	0	0	0	0	1	0	0	0	0	0	1	1	1	1	1	0	0	0	0	0	0	1	1	1	1	1	5	5	5	5	5	3	3	3	4	25	9	5	3	5
1216	1	22	2	2	1	1	0	1	1	0	0	0	0	0	0	1	0	0	0	1	1	1	1	1	0	1	0	0	0	1	0	3	2	1	3	5	5	5	5	5	4	4	5	9	25	13	3	4	3
1218	1	24	2	4	1	0	0	0	0	0	0	0	1	0	0	0	0	0	0	0	0	0	1	1	0	0	0	0	0	1	1	2	2	2	2	4	4	5	4	4	2	4	2	8	21	8	4	4	4
1219	0	18	2	5	1	1	0	0	0	0	0	0	0	0	0	0	1	0	0	1	0	1	0	0	0	0	0	0	0	0	1	1	1	1	1	5	5	5	5	5	2	4	4	4	25	10	5	5	5
1221	1	23	2	5	1	0	0	0	0	0	0	0	0	0	1	0	0	0	0	1	1	0	0	0	0	1	0	0	0	0	1	3	3	2	4	4	4	4	4	4	5	5	4	12	20	14	4	3	4
1222	1	23	2	4	0	1	0	0	1	0	0	0	0	0	1	0	0	0	0	0	0	0	1	1	1	0	0	0	0	1	1	1	1	1	1	4	4	4	5	5	3	5	5	4	22	13	5	4	4
1223	0	19	3	5	1	0	0	0	0	0	0	0	0	1	0	0	0	0	0	1	1	1	1	1	1	1	1	1	0	1	1	1	1	1	1	4	3	5	5	3	3	2	2	4	20	7	5	4	5
1225	0	20	4	5	1	0	0	0	1	0	0	0	0	0	0	0	0	1	0	1	1	0	0	1	0	0	0	0	0	1	1	1	1	1	1	5	5	5	5	5	5	5	5	4	25	15	5	5	5
1226	1	23	3	5	1	0	0	0	0	0	0	0	0	1	0	0	0	0	0	1	1	0	1	1	0	0	0	0	0	1	1	2	2	2	2	4	4	4	3	4	3	4	4	8	19	11	4	4	4
1230	0	23	3	4	1	0	0	0	1	0	0	0	0	1	0	1	0	0	0	1	0	1	1	1	0	0	0	0	0	1	1	3	1	3	2	5	5	5	4	4	4	3	3	9	23	10	5	5	5
1231	1	19	2	4	1	0	1	1	0	0	0	0	0	0	0	0	0	1	0	1	0	0	1	1	0	0	0	0	0	1	1	3	3	3	3	3	3	3	3	3	3	3	3	12	15	9	3	3	3
1232	0	21	1	5	1	0	0	0	0	0	0	0	0	0	1	0	0	0	0	1	0	1	1	1	0	0	0	0	0	0	1	1	1	1	1	5	3	5	5	5	3	5	5	4	23	13	5	5	4
1234	1	24	2	4	1	1	0	0	0	0	0	0	0	0	1	1	0	0	0	0	1	0	1	1	0	0	0	0	0	0	1	2	2	2	2	3	3	4	3	3	4	4	4	8	16	12	3	4	4
1235	0	19	2	4	1	0	0	0	0	0	0	1	0	0	1	0	0	1	0	1	1	0	1	1	0	0	0	0	0	0	1	2	2	2	2	4	4	4	4	4	3	4	4	8	20	11	4	4	4
1239	0	22	3	4	1	0	0	0	0	0	0	0	0	0	0	0	0	1	0	0	0	1	1	1	1	0	0	0	0	1	1	1	2	1	1	5	5	5	5	5	3	4	4	5	25	11	4	4	4
1241	0	21	1	1	1	0	1	1	1	0	1	0	0	0	0	1	0	0	0	1	1	1	1	1	0	0	1	0	0	1	1	2	2	2	2	3	3	3	3	3	3	3	3	8	15	9	3	3	3
1244	0	19	2	3	1	0	0	0	0	0	0	0	0	0	0	0	0	1	0	1	0	0	1	1	0	0	0	0	0	0	0	2	2	2	2	4	4	4	4	4	4	4	4	8	20	12	4	4	4
1245	0	22	2	5	0	0	0	1	0	0	0	0	0	0	0	1	0	0	0	1	0	1	1	1	0	0	0	1	0	1	1	2	2	2	2	5	3	4	4	4	5	5	5	8	20	15	4	3	4
1246	0	20	2	4	1	0	0	0	1	0	0	0	0	0	0	1	0	0	0	1	1	1	1	1	1	1	1	1	0	1	1	2	2	2	2	4	4	4	4	4	4	4	4	8	20	12	4	4	4
1248	0	20	2	4	1	0	0	0	0	0	0	0	0	0	0	1	0	1	0	1	0	0	1	1	1	0	0	0	0	1	1	2	2	2	2	4	4	4	4	4	3	3	3	8	20	9	4	4	4
1249	0	20	2	5	1	0	0	0	1	0	0	0	0	0	1	0	0	0	0	1	0	0	0	1	0	0	0	0	0	1	1	1	1	1	1	4	4	4	5	5	4	4	4	4	22	12	5	5	5
1250	1	21	4	5	1	0	0	0	0	0	0	0	0	1	0	0	0	0	0	1	1	0	1	1	0	0	0	1	0	1	1	3	2	3	3	4	4	4	4	4	4	4	4	11	20	12	4	4	4
1252	1	20	1	5	1	0	0	0	0	0	0	0	1	1	0	0	0	0	0	1	0	1	1	1	0	0	0	0	0	0	1	1	1	1	1	4	4	4	4	4	3	5	5	4	20	13	4	4	4
1254	0	22	4	4	1	0	0	0	0	0	0	1	0	0	1	0	0	0	0	0	0	0	1	1	0	0	0	0	1	0	1	1	1	1	1	5	3	5	5	5	2	4	4	4	23	10	5	5	5
1256	0	21	3	5	1	1	0	0	0	0	0	0	1	1	0	0	0	0	0	1	1	1	1	1	1	1	1	1	0	1	1	2	2	2	2	4	4	4	4	4	2	4	4	8	20	10	4	4	4
1257	0	22	3	5	1	0	0	1	1	0	0	0	0	0	1	0	0	0	0	1	1	0	1	1	0	0	0	0	0	1	0	2	2	2	3	4	4	4	3	4	4	4	3	9	19	11	3	3	3
1260	0	19	1	4	1	0	1	0	0	0	0	0	0	0	0	1	0	0	0	0	1	0	1	0	0	0	0	0	0	1	1	1	1	1	1	5	4	5	4	4	4	5	4	4	22	13	5	4	4
1261	0	22	2	3	1	0	0	0	1	0	0	0	0	0	0	0	0	1	0	1	0	1	1	0	0	0	0	0	0	1	0	4	2	4	3	4	4	4	3	4	5	5	5	13	19	15	4	3	3
1262	0	23	2	3	1	0	0	0	0	0	0	0	0	0	0	1	0	0	0	1	0	0	1	0	0	0	0	0	0	1	1	3	2	2	2	4	3	4	4	4	3	3	3	9	19	9	4	4	4
1263	0	18	1	2	1	0	0	0	1	0	0	0	0	0	0	0	0	1	0	1	1	1	1	1	1	1	1	1	1	0	1	1	1	1	1	4	5	5	5	5	3	4	3	4	24	10	5	5	5
1264	1	22	4	5	1	0	0	1	1	0	0	0	0	1	0	0	1	0	0	1	1	1	1	1	0	0	0	0	0	1	0	5	5	5	5	5	5	5	5	5	5	5	5	20	25	15	5	5	5
1266	0	20	4	4	1	0	0	0	1	0	0	1	0	0	0	0	0	1	0	1	0	0	1	1	1	0	0	0	0	1	1	1	2	2	2	4	3	4	4	4	4	3	3	7	19	10	4	4	4
1269	1	20	2	4	1	1	0	0	1	0	0	0	0	1	0	0	0	1	0	1	1	1	1	1	0	0	0	0	0	1	1	1	1	1	1	5	5	5	5	5	2	2	2	4	25	6	5	5	5
1270	1	21	2	3	1	0	0	0	0	0	0	0	0	0	0	1	0	0	0	1	0	0	0	0	0	1	0	0	0	1	0	3	3	3	3	3	3	2	4	3	4	3	3	12	15	10	3	4	3
1271	0	19	1	3	1	0	0	1	1	0	0	0	0	0	1	0	0	1	0	1	0	0	1	1	0	0	0	0	0	1	1	2	2	2	2	4	3	4	4	4	4	4	4	8	19	12	4	3	4
1272	0	21	3	3	1	0	0	0	1	0	0	0	0	1	1	0	0	0	0	1	0	0	1	1	1	0	0	0	0	1	0	3	1	2	1	3	3	3	3	3	4	4	4	7	15	12	4	4	4
1273	1	24	5	5	1	0	0	1	0	1	0	0	0	1	0	0	0	0	0	1	1	1	1	1	0	0	0	0	0	0	1	2	2	1	2	5	3	5	4	5	2	5	5	7	22	12	5	4	4
1276	0	24	2	4	1	0	0	0	0	0	0	0	0	0	1	0	0	0	0	1	1	0	0	0	1	0	0	0	0	1	1	2	2	2	2	4	4	4	4	4	3	2	2	8	20	7	4	4	4
1278	0	22	3	4	1	0	0	0	0	0	0	0	0	0	0	0	0	1	0	0	1	0	1	0	0	0	0	0	0	1	1	2	2	2	2	5	5	5	5	5	4	5	5	8	25	14	5	4	4
1279	0	22	3	4	1	0	0	0	0	0	0	0	0	0	0	1	0	0	0	1	1	0	1	0	0	0	0	0	0	1	1	1	1	1	1	5	5	5	5	5	4	5	5	4	25	14	5	5	5
1280	0	24	2	1	1	0	0	1	0	0	0	0	0	0	0	1	0	0	0	1	1	0	1	1	0	0	0	0	0	1	1	1	1	1	1	5	5	5	5	5	3	3	3	4	25	9	5	5	5
1281	0	19	2	3	1	0	0	0	0	0	0	0	0	0	1	0	0	0	1	1	1	1	1	1	1	1	1	1	0	1	1	1	1	1	1	5	5	5	5	5	1	3	3	4	25	7	5	5	5
1283	0	25	3	4	1	0	0	0	0	0	0	0	0	0	0	1	0	0	0	1	1	0	1	1	1	1	0	0	0	0	0	2	2	2	2	4	4	4	4	4	2	2	2	8	20	6	4	4	4
1284	1	20	2	4	1	1	0	0	1	0	1	0	0	0	0	0	0	1	0	1	1	1	1	1	0	0	0	0	0	0	0	3	2	3	4	4	4	4	4	4	4	4	4	12	20	12	4	3	3
1285	1	20	3	5	1	0	0	0	0	0	0	0	0	0	0	1	0	0	0	1	1	1	1	1	1	1	1	1	0	0	1	1	1	1	1	5	5	5	5	5	3	4	4	4	25	11	5	5	5
1286	0	22	2	5	1	1	0	0	1	0	0	0	0	1	1	0	0	0	0	1	1	1	1	1	0	0	0	0	0	0	1	1	1	1	1	4	4	5	5	5	3	4	4	4	23	11	5	5	5
1287	0	20	2	5	1	0	0	0	1	0	0	0	0	1	0	0	0	1	0	1	0	0	1	1	0	0	0	0	0	1	0	2	2	2	2	4	4	4	4	4	4	4	4	8	20	12	4	4	4
1288	1	21	2	5	1	0	0	0	0	0	0	0	0	1	0	0	0	1	0	1	1	0	1	0	0	0	0	0	0	0	1	2	2	2	3	4	4	4	3	4	4	5	5	9	19	14	4	4	3
1290	1	22	4	5	1	0	0	0	0	0	0	0	0	0	1	0	1	0	0	0	0	0	1	0	0	0	0	0	0	1	0	1	1	1	1	4	4	4	5	4	4	4	4	4	21	12	4	3	3
1292	1	19	2	2	1	0	1	1	1	0	1	0	0	0	1	0	0	0	1	1	0	0	1	1	1	0	0	0	0	1	1	2	2	3	3	5	4	4	4	4	4	4	4	10	21	12	4	4	4
1295	0	19	3	4	1	0	0	0	0	0	0	0	0	0	0	0	0	1	0	1	0	0	1	1	0	0	0	1	0	0	1	2	1	2	2	4	4	4	4	4	4	4	4	7	20	12	4	3	4
1297	0	20	3	4	1	0	0	0	1	0	0	0	0	1	1	0	0	0	0	1	1	0	1	1	1	0	0	0	0	0	1	1	1	1	1	5	4	4	5	5	4	4	4	4	23	12	5	5	4
1298	1	23	4	5	1	0	0	0	0	0	0	0	0	0	1	0	0	0	0	1	0	0	0	0	0	0	0	0	0	1	0	2	2	2	2	4	4	4	3	4	2	3	3	8	19	8	4	4	4
1299	0	20	2	4	1	0	0	0	1	0	0	0	0	0	1	1	0	0	0	1	0	1	1	1	1	1	0	0	0	0	1	1	1	1	1	5	4	5	5	4	3	2	2	4	23	7	5	5	4
1303	1	18	2	5	1	0	0	0	1	0	0	0	1	0	0	0	1	0	0	1	1	0	1	1	0	0	0	0	0	0	1	1	1	1	1	5	5	5	5	5	3	3	2	4	25	8	5	5	5
1304	0	21	2	3	1	0	0	0	0	0	0	1	0	1	0	0	0	0	0	1	1	1	1	1	1	1	1	1	1	1	1	2	1	1	1	4	3	4	4	4	5	5	4	5	19	14	4	4	4
1305	0	22	2	3	1	0	0	0	0	0	0	0	0	0	0	0	0	1	0	1	1	0	1	0	1	0	0	0	0	0	1	1	1	1	1	5	5	5	5	5	5	5	5	4	25	15	5	5	5
1306	0	19	2	3	1	0	0	0	0	0	0	0	0	0	0	1	0	0	0											0	0	2	2	2	2	4	4	4	4	4	4	4	4	8	20	12	4	4	4
1308	1	22	2	2	1	0	0	0	0	0	0	0	0	0	0	0	0	1	0	1	0	0	0	0	0	0	0	0	0	1	0	5	5	5	5	5	5	5	5	5	5	5	5	20	25	15	5	5	5
1309	0	18	2	3	1	0	0	0	0	0	0	0	0	0	0	0	1	1	0	1	1	1	1	1	1	1	0	0	0	0	1	1	1	1	1	4	5	4	5	4	4	5	5	4	22	14	4	3	3
1310	0	19	1	2	1	1	0	0	0	0	0	0	0	0	1	0	0	1	0	1	1	1	1	1	1	1	1	1	0	0	1	1	1	1	1	3	4	3	5	4	4	4	4	4	19	12	5	4	5
1311	1	23	3	5	1	0	0	0	0	0	0	0	0	0	0	0	1	0	0	1	0	1	1	1	0	0	0	0	0	0	1	2	1	2	2	4	3	4	4	4	4	4	4	7	19	12	4	4	4
1312	0	20	3	4	1	1	0	0	0	0	0	0	0	0	0	0	0	1	0	1	0	0	1	1	0	0	0	0	0	1	1	1	1	1	1	1	1	1	1	1	4	4	4	4	5	12	4	4	4
1314	0	19	2	2	1	1	0	1	1	0	0	0	0	0	0	1	0	0	0	1	1	1	1	1	1	1	1	1	0	1	1	5	1	1	1	5	4	5	5	5	5	5	5	8	24	15	5	4	5
1318	0	21	2	4	1	0	0	0	0	0	0	0	0	0	0	0	0	1	0	1	0	1	1	0	1	0	0	0	0	0	0	1	1	1	1	5	5	5	5	5	4	4	4	4	25	12	4	3	4
1321	0	22	2	4	1	0	0	0	0	0	0	0	0	0	1	0	0	0	0	1	0	1	1	0	1	1	0	0	0	1	1	1	1	2	2	5	4	5	5	5	4	5	5	6	24	14	4	4	5
1322	0	23	2	4	1	1	0	0	0	0	0	0	0	0	0	1	0	0	0	1	1	0	1	0	1	0	0	0	0	1	1	2	2	2	2	4	4	4	4	4	4	4	4	8	20	12	4	4	4
1323	0	21	2	4	1	0	0	0	1	0	0	0	0	0	1	0	1	0	0	1	0	1	1	0	0	0	0	0	0	0	1	2	1	2	2	4	4	4	4	4	4	4	4	7	20	12	4	4	4
1324	0	19	2	4	1	0	0	0	0	0	0	0	1	0	0	0	0	0	0	1	0	0	1	1	0	0	0	0	0	0	1	1	1	1	1	5	1	5	5	5	4	2	2	4	21	8	5	5	5
1325	0	18	4	5	1	1	0	0	0	0	0	0	1	0	0	0	1	0	0	1	1	1	1	1	1	1	0	0	0	1	1	1	1	1	1	5	5	5	5	5	4	5	5	4	25	14	5	5	5
1328	0	20	3	2	1	0	0	0	0	0	0	0	0	0	0	0	0	1	0	1	0	0	1	0	0	0	0	0	0	1	0	1	1	1	1	4	4	3	4	3	4	4	4	4	18	12	4	3	3
1329	1	23	4	5	1	0	0	0	0	0	0	1	0	0	0	0	0	1	0	0	0	0	1	1	1	0	0	0	0	1	1	1	1	2	1	4	5	5	4	5	5	4	4	5	23	13	5	3	4
1331	1	25	2	4	1	1	0	0	0	0	0	0	0	0	1	0	0	0	0											0	0	2	2	2	2	4	4	4	4	4	3	2	3	8	20	8	3	4	4
1332	0	20	2	4	1	0	0	0	0	0	0	0	1	1	0	0	0	0	0	1	0	1	1	1	0	0	0	0	0	1	1	1	1	1	1	4	4	4	4	4	4	2	2	4	20	8	4	4	4
1334	0	21	2	4	1	0	1	0	0	0	0	0	1	0	0	0	0	0	0	1	1	0	1	1	1	0	0	0	0	1	1	2	2	1	1	3	4	4	4	4	2	2	2	6	19	6	4	4	5
1335	1	23	2	5	1	1	0	0	0	0	0	1	0	0	1	0	0	0	1	1	1	0	1	0	0	0	0	0	0	0	1	3	3	3	3	3	3	3	3	3	3	3	3	12	15	9	3	4	3
1337	1	23	5	5	1	0	0	1	0	0	0	0	0	0	0	0	1	0	0	1	1	0	0	1	0	0	0	0	0	0	1	2	2	2	1	4	4	4	3	4	3	3	4	7	19	10	4	3	4
1338	0	21	2	4	1	0	0	0	1	0	0	0	0	0	1	1	0	0	0	1	1	0	1	1	0	0	0	0	1	1	1	2	2	2	1	2	3	4	4	3	3	4	3	7	16	10	4	4	4
1339	0	24	3	1	1	0	0	1	0	0	0	0	0	0	0	1	0	0	0	1	1	0	1	1	0	0	0	0	0	1	1	2	2	1	1	4	4	4	4	4	3	3	3	6	20	9	4	4	4
1340	0	20	2	5	1	0	0	0	0	0	0	0	1	0	0	0	0	0	1	1	1	0	1	1	1	1	0	1	0	0	1	1	1	1	1	5	5	5	5	5	3	4	4	4	25	11	5	5	5
1341	0	22	2	5	1	0	0	0	0	0	0	0	1	1	0	0	0	0	0	1	1	0	0	0	1	0	0	0	0	1	0	2	2	2	2	4	4	4	4	4	3	3	3	8	20	9	4	4	4
1342	0	20	2	5	1	0	0	0	0	0	0	0	0	0	0	0	0	1	0	1	0	0	1	1	1	0	0	0	0	0	0	3	1	3	3	4	4	3	4	4	4	4	4	10	19	12	4	4	4
1343	1	20	2	4	1	0	0	1	0	0	0	0	1	0	0	0	0	0	0	1	1	1	0	0	0	0	0	0	0	0	0	1	1	1	1	5	5	5	5	5	5	5	5	4	25	15	5	5	5
1344	0	24	2	4	1	0	0	0	0	0	0	0	0	0	0	1	0	0	0	0	0	0	1	1	0	0	0	0	0	1	1	1	1	1	1	5	5	5	5	5	3	3	3	4	25	9	4	4	4
1345	0	22	2	5	1	0	0	0	1	0	0	0	0	0	0	1	0	0	0	0	0	0	1	1	1	0	0	0	0	1	1	1	1	1	1	4	4	4	4	4	4	4	4	4	20	12	4	4	4
1346	0	21	4	5	1	0	0	0	1	0	0	0	0	0	0	0	0	1	0	0	0	0	1	1	1	1	0	0	0	1	1	1	1	1	1	5	5	5	5	5	3	4	4	4	25	11	5	5	5
1347	0	18	1	5	1	0	0	0	1	0	0	0	0	0	0	0	1	0	0											0	1	1	1	1	1	5	5	5	5	5	5	5	5	4	25	15	5	4	5
1348	0	23	1	1	1	1	0	1	0	0	1	0	0	1	1	0	0	0	0	1	1	0	1	1	0	0	0	0	0	1	1	2	1	1	1	4	4	4	4	4	4	4	4	5	20	12	5	5	5
1349	1	23	2	3	1	1	0	1	1	0	0	0	0	0	0	1	0	0	0	1	1	1	1	1	1	1	0	0	0	1	1	1	1	1	1	4	3	4	4	4	3	3	4	4	19	10	5	5	5
1350	0	19	3	5	1	0	0	0	1	0	0	0	0	0	1	0	0	1	0	1	0	1	1	1	1	1	0	1	0	1	1	1	1	1	1	4	4	4	4	4	3	4	4	4	20	11	4	3	4
1353	0	21	3	4	1	0	0	0	0	0	0	0	0	1	0	0	0	0	0	1	0	0	1	1	1	1	0	1	0	0	1	1	1	1	1	5	1	5	5	5	4	4	4	4	21	12	5	3	5
1355	0	23	2	3	1	0	0	0	0	0	0	0	0	0	0	1	0	0	0	1	1	1	1	1	0	0	0	0	0	1	1	1	1	1	1	5	5	5	5	5	3	4	3	4	25	10	4	4	4
1356	1	23	3	4	1	1	0	0	0	0	0	0	0	0	1	0	0	1	0	1	1	0	1	0	0	1	1	1	0	0	0	2	2	2	2	4	4	4	2	4	3	3	3	8	18	9	4	4	4
1358	0	19	2	4	1	0	0	0	1	0	0	0	0	0	1	0	0	0	0	1	0	0	1	1	1	1	1	0	0	0	1	2	1	2	2	4	5	4	4	4	4	3	2	7	21	9	4	4	4
1360	0	23	2	4	1	0	0	1	0	0	0	0	0	0	1	0	0	1	0	1	0	0	1	1	0	1	0	1	0	0	1	4	2	4	2	4	4	4	4	4	4	3	4	12	20	11	4	4	4
1361	1	23	1	1	1	0	0	0	1	0	0	0	0	1	0	0	0	1	0	0	0	0	0	1	0	0	0	0	0	1	1	2	2	2	2	5	5	5	5	5	5	5	5	8	25	15	5	5	5
1363	0	22	2	5	1	0	0	1	0	0	0	0	0	1	0	0	0	1	0	1	0	0	0	1	0	0	0	0	0	0	1	2	2	2	1	5	2	5	5	5	4	4	1	7	22	9	5	5	4
1368	0	20	2	4	1	1	1	1	1	0	0	0	0	0	0	0	0	1	0	1	1	1	1	1	1	1	1	1	0	1	1	2	2	2	3	2	4	4	4	5	4	4	4	9	19	12	5	3	4
1369	0	21	2	4	1	0	0	1	0	0	0	0	0	0	0	1	0	0	0	1	0	0	1	0	0	0	1	0	0	1	1	2	2	2	2	4	4	4	4	4	4	4	4	8	20	12	4	3	4
1372	0	22	2	4	1	0	0	1	1	0	0	0	0	0	1	1	0	0	0	1	0	0	1	0	0	0	0	0	0	1	0	1	1	1	1	5	5	5	5	5	5	5	5	4	25	15	5	5	5
1375	1	20	3	4	0	1	0	0	0	0	0	0	0	0	1	0	0	0	0	0	1	0	1	1	0	0	0	0	0	1	1	5	5	5	5	5	5	5	5	5	5	5	5	20	25	15	5	5	5
1376	0	23	2	5	1	0	0	0	1	0	0	0	0	1	0	0	0	0	0	1	0	0	1	1	0	0	0	1	0	0	1	2	2	2	2	3	2	3	4	4	3	4	2	8	16	9	4	4	3
1377	1	18	2	4	1	0	0	0	0	0	0	1	0	0	0	0	0	1	0	1	0	0	0	0	0	0	0	0	0	1	0	3	3	3	3	3	3	3	3	3	3	3	3	12	15	9	3	3	3
1380	1	24	2	3	1	0	0	0	0	0	1	0	0	0	0	1	0	0	0	1	1	0	1	1	0	0	0	1	0	1	0	1	1	1	1	5	5	5	5	5	2	2	2	4	25	6	5	5	5
1382	1	23	1	4	1	0	0	0	0	0	0	0	1	1	0	0	0	0	0	1	1	0	1	1	0	0	1	1	0	0	1	2	2	2	2	4	4	4	4	4	2	3	3	8	20	8	4	4	4
1383	1	18	3	5	1	0	0	0	0	0	0	0	0	0	0	0	1	0	0											0	1	2	1	1	1	5	4	4	4	4	2	2	2	5	21	6	5	5	5
1386	1	22	3	3	1	0	0	0	1	0	0	0	0	0	0	0	0	1	0	0	0	0	1	1	0	1	0	0	1	1	0	3	3	3	3	3	4	3	3	4	4	4	4	12	17	12	4	4	4
1387	0	21	3	3	1	0	0	0	0	0	0	0	0	0	1	0	0	1	0	0	1	0	1	1	0	0	0	0	0	1	1	1	1	1	1	5	5	5	5	5	4	4	2	4	25	10	5	5	5
1388	0	20	2	4	1	0	0	0	0	0	0	0	0	0	0	0	0	1	0	0	0	0	1	1	1	0	0	0	0	0	1	2	2	2	2	4	4	4	4	4	3	4	4	8	20	11	4	4	4
1391	0	21	2	4	1	0	0	0	1	0	0	0	0	0	1	0	0	0	0	1	1	1	1	1	1	0	0	0	0	0	1	3	2	2	2	4	3	4	4	4	4	3	3	9	19	10	4	4	4
1398	1	18	1	4	1	0	0	0	0	0	0	0	0	0	0	0	0	1	0	0	0	0	1	0	0	0	0	0	0	1	0	2	2	2	2	4	4	4	4	4	4	4	4	8	20	12	4	4	4
1399	0	19	3	5	1	0	0	0	1	0	0	0	0	0	0	0	0	1	0	1	1	1	1	1	1	0	0	1	1	1	0	2	1	2	3	4	3	4	4	4	3	2	3	8	19	8	4	4	4
1400	1	23	2	1	1	0	0	1	0	0	0	0	0	0	0	0	0	0	1	0	0	0	1	1	0	0	0	0	0	0	0	2	2	2	3	3	3	4	4	4	3	3	4	9	18	10	4	3	3
1401	0	23	2	2	1	0	1	1	1	0	0	0	0	0	0	0	0	1	0	1	0	0	1	1	1	1	0	0	0	1	1	2	2	2	2	3	2	4	3	1	3	3	2	8	13	8	4	4	4
1403	1	23	2	2	1	0	0	0	1	0	0	0	0	0	0	1	0	0	0	1	1	0	0	1	1	1	1	1	0	1	1	1	1	1	1	5	5	4	4	4	3	4	3	4	22	10	4	4	4
1405	1	20	2	5	1	0	0	0	1	0	0	0	0	1	0	0	0	0	0	1	0	0	1	1	0	0	0	0	0	0	0	3	3	3	3	4	4	4	4	4	3	3	2	12	20	8	4	4	4
1406	0	23	2	5	1	0	0	1	0	0	0	0	0	0	1	0	0	0	0	1	0	0	1	1	0	0	0	1	0	0	1	1	2	1	1	4	2	4	4	4	4	4	2	5	18	10	4	4	4
1409	0	19	1	5	1	0	0	0	1	0	0	0	0	0	1	0	0	0	0	1	0	1	1	1	0	0	0	0	0	0	1	1	1	1	1	4	4	4	4	4	4	4	4	4	20	12	4	4	4
1411	1	24	2	5	1	0	0	0	0	0	0	0	0	1	0	0	0	0	0	1	0	0	1	0	0	0	0	0	0	1	0	2	2	2	2	4	4	4	4	4	3	4	4	8	20	11	4	4	4
1413	0	19	1	4	1	0	0	0	1	0	1	0	0	0	0	1	0	0	0	1	1	1	1	1	1	1	1	1	0	0	1	1	1	1	1	5	5	5	5	5	2	3	3	4	25	8	5	4	4
1415	0	20	2	4	1	0	0	0	0	0	0	0	0	0	0	0	1	1	0	1	0	0	0	1	1	0	0	0	0	0	1	2	2	2	2	4	4	4	4	4	3	4	3	8	20	10	4	4	4
1416	1	21	3	5	1	0	0	0	0	0	0	0	0	0	1	0	0	0	0	1	1	0	0	1	1	1	0	0	0	0	1	2	2	2	3	4	4	5	4	4	4	4	4	9	21	12	5	3	4
1419	0	22	2	5	1	0	0	1	0	0	0	0	0	0	1	0	1	0	0	0	1	0	0	1	1	0	0	0	0	0	1	2	1	1	1	5	5	5	5	5	2	4	4	5	25	10	4	4	4
1420	0	22	2	5	1	0	0	0	0	0	0	0	0	0	0	0	0	1	0	1	1	1	1	1	1	0	0	0	0	0	1	5	5	5	5	5	5	5	5	3	1	1	1	20	23	3	5	5	5
1423	1	21	2	4	1	0	0	0	0	0	0	0	1	0	0	0	1	0	0	0	0	0	0	1	0	0	0	0	0	0	0	3	3	3	3	3	3	3	3	3	5	5	5	12	15	15	3	3	3
1424	1	23	3	5	1	0	0	0	0	0	0	0	0	1	1	0	0	0	0	1	0	0	1	1	1	0	0	0	0	1	1	1	1	1	2	5	4	5	5	4	3	4	3	5	23	10	5	3	4
1427	0	20	3	4	1	0	0	1	0	0	0	0	0	0	0	0	0	1	0	1	1	0	1	1	1	0	1	0	0	0	1	2	1	2	2	5	5	5	5	5	4	5	4	7	25	13	5	4	4
1428	1	19	2	4	1	0	0	0	0	0	0	1	0	0	0	0	0	1	0	1	1	1	1	1	0	0	0	1	1	0	1	1	1	1	1	5	4	3	4	3	3	4	4	4	19	11	4	4	4
1430	0	20	3	5	1	1	0	0	0	0	0	0	0	0	1	0	0	0	0	1	1	1	1	1	0	0	0	0	0	0	1	1	1	1	1	4	4	4	4	4	4	4	4	4	20	12	4	4	4
1432	0	20	2	4	1	0	0	0	0	0	0	0	0	0	0	0	0	1	0	1	0	0	1	0	0	0	0	0	0	0	1	2	1	3	1	4	5	5	5	5	4	5	5	7	24	14	5	4	5
1434	0	22	2	2	1	0	0	0	0	0	0	0	0	0	0	1	0	0	0	1	1	1	1	1	1	0	1	0	0	1	0	2	2	2	2	4	4	4	4	4	4	4	4	8	20	12	4	4	4
1437	0	21	3	5	1	0	0	1	0	0	0	0	0	1	0	0	0	1	0	1	1	1	1	1	1	1	1	1	0	1	1	2	2	2	2	4	4	4	4	4	3	4	4	8	20	11	4	4	4
1438	1	19	4	5	1	1	0	0	0	0	0	0	0	1	0	0	0	0	0	1	0	1	1	1	0	0	0	0	0	1	1	2	2	4	2	4	4	4	4	3	4	5	5	10	19	14	4	3	4
1440	0	18	3	4	1	0	0	0	0	0	0	0	0	0	1	0	0	0	0	1	0	1	1	0	0	0	0	0	0	1	1	1	1	1	1	5	5	5	5	5	3	5	3	4	25	11	5	5	5
1441	0	22	1	4	1	0	0	1	1	0	0	0	0	0	0	1	0	0	0	1	1	1	1	1	0	0	0	0	0	1	1	4	2	1	1	4	4	3	4	5	5	3	3	8	20	11	4	3	4
1444	1	18	3	4	1	0	0	0	0	0	0	0	0	1	0	0	0	0	0	1	1	1	1	1	1	1	1	1	1	0	0	2	3	3	3	3	5	5	5	5	4	4	4	11	23	12	3	3	3
1446	1	18	4	5	1	0	0	0	0	0	0	0	0	0	0	0	1	0	0	1	0	0	1	1	1	0	0	1	0	0	0	4	4	4	4	4	4	4	4	4	4	4	4	16	20	12	4	4	4
1447	0	21	2	3	1	0	1	0	0	0	0	1	0	0	1	1	0	0	0	1	1	0	1	0	1	0	1	0	0	1	1	1	1	1	3	2	2	4	4	4	4	4	4	6	16	12	4	4	4
1448	0	22	1	4	1	0	0	0	1	0	0	0	0	0	0	1	0	0	0	0	1	0	1	1	1	0	0	0	0	0	1	2	1	2	1	4	3	4	4	4	5	4	5	6	19	14	5	4	5
1449	1	24	2	4	1	0	0	1	0	0	1	1	0	0	0	1	0	0	0	1	1	0	1	1	1	0	0	0	1	1	1	2	2	2	3	4	4	4	4	4	3	4	3	9	20	10	4	4	4
1450	1	21	3	5	1	0	0	0	0	0	0	0	1	0	0	0	1	0	0	1	1	0	0	0	0	0	0	0	0	0	1	2	2	2	2	4	4	4	4	4	2	2	2	8	20	6	4	4	4
1452	1	20	1	2	1	0	0	0	1	0	0	0	0	0	1	0	0	0	1	1	0	0	1	1	0	0	0	0	0	0	1	1	3	3	2	3	3	3	3	3	3	3	3	9	15	9	4	3	3
1454	0	22	3	5	1	0	0	0	0	0	0	0	0	0	0	0	0	1	0	1	0	0	0	1	0	0	0	0	1	1	1	4	4	4	4	4	4	4	4	4	4	4	4	16	20	12	4	4	4
1456	0	18	3	5	1	0	0	0	0	0	0	0	0	1	0	0	0	0	0	1	1	0	1	1	1	0	0	0	0	1	1	1	1	1	1	5	5	5	5	5	5	5	5	4	25	15	4	4	4
1457	0	19	2	4	1	0	0	0	0	0	0	0	0	0	0	0	0	1	0	0	0	0	1	1	1	0	0	0	0	0	1	1	1	1	1	4	4	4	4	4	2	4	4	4	20	10	5	5	5
1458	1	22	5	5	1	0	0	0	0	0	0	0	0	1	0	0	0	0	0	0	1	0	0	0	0	0	0	0	0	1	0	1	1	1	3	4	3	4	4	3	2	2	2	6	18	6	4	4	4
1459	1	22	3	5	1	0	0	0	1	0	0	0	0	0	1	1	0	0	0											0	1	5	5	5	5	5	5	5	5	5	5	5	5	20	25	15	5	5	5
1464	0	22	2	2	0	0	0	0	1	0	0	0	0	0	1	0	0	0	0	1	1	1	1	1	1	1	1	1	1	1	0	3	3	3	3	3	3	4	3	4	4	4	4	12	17	12	4	4	4
1465	0	21	3	3	1	1	0	0	1	0	0	0	0	0	1	0	0	0	0	1	0	0	1	1	0	0	0	0	0	0	1	1	1	1	1	5	2	5	5	5	3	5	5	4	22	13	5	5	5
1466	0	23	2	3	1	0	0	0	1	0	0	0	0	0	1	1	0	0	0	1	0	0	1	1	0	0	0	0	0	1	1	3	3	3	3	4	4	4	4	4	4	4	4	12	20	12	4	4	4
1468	0	22	2	1	1	0	0	0	0	0	0	0	0	0	0	1	0	0	0	1	0	0	1	1	0	0	0	0	0	1	1	2	3	1	3	2	5	5	5	5	5	5	5	9	22	15	5	5	5
1469	0	22	4	5	1	0	0	0	1	0	0	0	0	0	0	0	0	1	0	1	1	1	1	0	1	0	1	0	0	1	1	2	1	1	2	5	4	5	5	5	3	4	4	6	24	11	4	4	4
1470	1	22	2	2	1	0	0	1	1	0	0	0	0	0	0	1	0	0	0	1	0	0	1	1	0	1	0	0	0	1	0	1	1	1	2	4	3	3	4	3	2	3	2	5	17	7	4	4	4
1471	0	21	2	3	0	0	0	0	1	0	0	0	0	0	0	0	0	0	1	0	0	0	1	1	1	0	0	0	0	1	1	1	1	1	1	5	4	5	5	5	3	3	3	4	24	9	5	3	5
1473	0	22	2	5	1	0	0	0	1	0	0	0	0	0	1	0	0	0	1	1	1	1	1	1	0	0	0	1	0	0	0	2	1	2	1	5	4	4	4	4	2	2	2	6	21	6	4	4	4
1474	1	22	1	2	1	1	0	0	0	0	0	0	0	0	0	1	0	0	0	1	1	0	1	1	0	0	0	0	0	0	0	4	4	4	4	4	4	4	4	4	4	4	4	16	20	12	4	4	4
1475	1	22	4	5	1	0	0	0	0	0	0	0	0	1	0	0	1	0	0	1	0	1	1	1	1	1	1	0	0	0	1	1	1	1	1	5	5	5	5	5	5	5	5	4	25	15	5	5	5
1476	0	21	2	3	1	0	0	1	1	0	0	0	0	0	0	1	0	0	0	1	1	0	1	1	1	0	0	0	0	1	1	1	1	1	1	5	2	4	5	5	5	5	5	4	21	15	5	3	5
1477	0	19	2	4	1	0	0	1	0	0	0	0	0	0	0	0	0	1	0	1	1	1	1	0	0	0	0	1	0	0	1	2	2	2	2	4	3	5	5	5	1	2	3	8	22	6	3	3	4
1480	0	21	3	5	1	0	0	0	1	0	0	0	0	1	0	0	0	0	0	1	1	1	1	1	1	1	1	1	1	0	0	3	1	3	4	2	2	2	3	3	2	4	2	11	12	8	4	4	3
1481	1	23	2	3	1	1	0	0	0	0	0	0	0	0	0	0	0	1	0	0	1	0	1	1	1	1	0	0	0	0	0	3	1	2	2	5	5	5	4	4	3	4	4	8	23	11	4	4	4
1483	1	23	5	4	1	0	0	0	1	0	0	0	0	0	1	0	0	0	0	1	0	1	1	1	0	0	0	0	0	1	0	2	2	2	3	4	4	4	4	4	4	4	4	9	20	12	4	4	4
1484	0	23	2	5	1	0	0	0	0	0	0	0	0	1	1	0	0	0	0	1	0	0	0	0	0	0	0	0	0	0	1	1	1	1	1	5	5	5	5	5	4	4	4	4	25	12	4	3	3
1485	1	25	2	5	1	1	0	0	0	1	0	0	0	0	1	0	0	0	0	1	1	1	1	1	0	0	0	0	0	1	1	2	2	2	2	3	3	4	3	3	2	2	2	8	16	6	3	4	4
1488	0	22	2	3	1	1	0	0	0	0	0	0	0	0	0	0	0	1	0	1	1	1	1	1	0	0	0	0	0	1	1	2	2	2	2	2	3	3	3	3	4	4	4	8	14	12	4	4	4
1489	1	22	4	5	1	0	0	0	1	0	0	0	0	1	0	0	0	0	0	0	0	0	1	0	1	0	0	0	0	0	1	2	2	2	2	4	4	4	4	4	3	3	3	8	20	9	4	4	4
1492	0	20	3	4	1	0	0	0	0	0	0	1	0	0	0	0	0	1	0	1	0	1	1	1	1	1	1	0	0	0	1	2	2	3	2	4	4	4	4	4	3	3	3	9	20	9	4	4	4
1493	1	21	4	5	0	0	0	0	0	0	0	1	0	0	0	0	1	1	0	0	0	0	1	0	0	0	0	0	0	0	1	2	2	2	2	4	4	4	4	4	4	4	4	8	20	12	4	4	4
1495	0	22	2	5	1	0	0	0	0	0	0	0	0	0	0	0	0	1	0	1	0	0	1	0	0	0	0	0	0	1	1	1	1	1	1	5	5	5	5	5	5	5	5	4	25	15	5	3	4
1498	1	22	4	5	1	0	0	1	0	0	0	0	0	0	0	0	1	0	0	1	1	0	1	1	0	0	0	0	0	0	0	3	3	3	3	3	3	3	3	3	3	3	3	12	15	9	3	3	3
1499	1	22	4	5	1	0	0	0	0	0	0	0	0	0	0	0	0	0	1	0	0	0	0	0	0	0	1	0	0	0	0	2	2	2	2	4	4	4	4	4	3	3	3	8	20	9	3	3	3
1500	1	22	1	3	1	0	0	1	0	0	0	0	0	0	0	0	0	1	0	1	0	0	1	1	0	0	0	0	0	0	1	1	1	1	1	4	5	4	5	5	2	4	5	4	23	11	4	4	4
1501	1	21	2	4	1	0	0	0	1	0	0	0	0	1	0	0	0	0	0	1	0	0	0	1	0	1	0	0	0	1	1	4	4	2	4	4	4	4	5	4	5	2	4	14	21	11	4	3	4
1502	1	23	4	5	1	1	0	0	0	0	0	0	0	0	0	0	0	0	1	1	1	1	1	1	0	0	0	0	0	0	1	1	1	1	1	1	5	5	5	5	4	4	4	4	21	12	5	5	4
1506	1	20	4	5	1	1	0	0	0	0	0	0	0	0	0	0	1	1	0	1	0	0	1	1	1	0	0	0	0	0	0	1	1	1	4	5	5	5	5	5	4	2	2	7	25	8	4	4	4
1507	1	18	3	4	1	0	0	0	0	0	0	0	0	0	1	0	0	1	0	1	1	1	1	1	1	1	1	1	1	1	1	2	3	3	3	4	3	4	3	4	3	3	3	11	18	9	4	4	4
1508	0	22	2	4	1	0	0	1	1	0	0	0	0	0	0	1	0	0	0	1	0	1	1	1	0	0	1	0	0	1	0	3	3	3	3	3	3	3	3	3	5	5	5	12	15	15	3	3	3
1509	1	24	3	5	0	0	0	0	0	0	0	1	0	0	1	0	0	0	0	1	1	0	1	1	1	1	1	1	0	0	0	1	1	1	1	5	5	5	5	5	1	1	1	4	25	3	5	5	5
1511	1	23	3	5	0	0	0	0	0	1	0	0	0	0	0	0	0	1	0	0	0	0	1	1	0	0	0	0	0	0	1	3	3	4	2	4	4	4	4	4	4	4	4	12	20	12	4	3	3
1512	0	23	2	4	1	0	0	0	0	0	0	1	0	0	0	0	0	1	0	1	1	0	1	1	0	0	0	0	0	1	0	2	2	2	2	4	2	4	4	4	3	3	3	8	18	9	4	4	4
1513	1	25	2	3	1	1	0	0	0	0	0	0	0	0	1	0	0	0	0	1	1	0	0	1	1	1	1	1	0	0	0	2	1	2	2	4	3	4	4	4	3	4	4	7	19	11	4	4	2
1515	0	21	2	5	1	0	0	0	0	0	0	0	0	0	0	0	0	1	0	1	1	0	1	1	1	1	1	1	0	0	1	1	1	2	2	5	5	5	5	5	4	4	4	6	25	12	5	5	5
1516	0	21	2	5	1	1	0	0	0	0	0	0	0	0	1	0	0	0	1	1	1	0	0	1	0	0	1	1	0	1	1	2	2	2	2	4	4	4	4	4	4	4	4	8	20	12	4	4	4
1518	1	23	2	4	1	0	0	1	0	0	0	0	0	0	0	0	0	1	0	1	0	0	1	1	0	0	0	0	0	0	1	1	1	2	1	4	4	4	5	3	4	5	4	5	20	13	5	3	4
1519	0	23	1	1	1	1	1	1	1	1	1	0	0	0	0	1	0	0	0	1	1	1	1	1	1	1	0	0	0	1	1	2	2	4	2	2	3	2	2	4	3	5	5	10	13	13	4	4	4
1520	0	22	3	3	1	0	0	1	1	0	0	0	0	0	0	1	0	0	0	1	0	1	0	1	0	0	0	0	0	1	1	3	3	3	3	3	4	3	3	3	3	3	3	12	16	9	3	3	3
1521	1	24	2	5	1	1	0	0	0	0	0	0	0	0	0	0	0	1	0	0	0	0	0	1	0	1	0	0	0	0	0	3	2	3	3	4	4	4	4	4	3	4	4	11	20	11	4	3	3
1523	0	22	2	2	1	0	0	1	0	0	0	0	0	0	0	1	0	0	0	1	1	1	1	1	1	1	1	1	0	1	1	2	2	2	2	4	4	4	4	4	4	4	4	8	20	12	4	4	4
1524	1	22	1	5	1	1	0	0	0	0	0	0	0	1	0	0	1	0	0	1	1	0	1	1	1	1	1	1	1	0	0	2	1	3	3	3	3	3	3	3	4	4	4	9	15	12	4	3	3
1526	1	21	2	4	1	0	0	0	0	0	0	0	0	0	0	0	0	1	0	0	0	1	0	0	0	0	0	0	0	0	0	1	1	1	1	3	4	4	4	4	4	5	4	4	19	13	4	4	4
1528	1	22	2	3	1	0	0	1	1	0	1	0	0	1	0	0	0	0	0	1	1	0	1	1	1	0	1	1	0	1	1	2	2	2	2	5	5	4	4	3	3	4	4	8	21	11	4	3	4
1530	0	22	3	5	1	0	0	0	1	0	0	1	1	0	0	0	0	1	0	1	1	1	1	1	1	1	1	1	0	0	1	2	1	2	2	4	4	4	4	4	5	5	5	7	20	15	4	3	3
1531	0	22	3	4	1	0	0	0	0	0	0	0	0	0	1	0	0	0	0	1	1	1	1	1	1	1	1	1	0	0	1	2	2	2	2	4	4	4	4	4	4	5	5	8	20	14	4	4	4
1532	0	22	2	5	1	0	0	0	0	0	0	0	0	0	0	0	0	1	0	1	1	0	1	1	1	1	1	1	0	1	1	1	1	1	1	4	4	4	4	4	3	4	4	4	20	11	4	4	4
1534	1	22	3	5	1	0	0	0	0	0	0	1	0	0	0	0	0	1	0	1	0	0	1	1	0	0	0	0	0	1	1	2	2	2	3	4	4	4	4	4	5	5	5	9	20	15	4	4	4
1535	1	24	3	5	1	0	0	0	0	0	0	0	0	0	1	1	0	0	0	0	0	0	1	1	0	0	0	0	0	1	0	3	3	3	3	3	3	3	3	3	3	3	3	12	15	9	4	4	4
1537	1	21	5	5	1	0	0	0	0	0	0	0	0	0	0	0	1	0	0	1	1	1	0	0	0	0	0	0	0	1	1	1	1	1	5	5	4	4	5	4	4	4	4	8	22	12	4	4	4
1538	1	24	2	4	1	0	0	0	0	0	0	0	0	0	0	1	0	0	0	1	0	0	1	1	1	1	1	0	0	0	0	2	2	2	3	3	3	3	3	3	5	5	5	9	15	15	4	4	4
1539	1	22	4	5	1	0	0	0	1	0	0	0	0	0	0	0	0	1	0	1	1	0	1	0	0	0	0	0	1	1	1	2	2	3	3	4	4	4	4	4	4	4	4	10	20	12	4	4	4
1541	1	22	3	1	1	1	0	0	0	0	0	0	1	0	0	0	0	0	0	1	0	0	0	0	0	0	0	0	0	1	1	3	3	2	4	3	4	3	4	2	3	2	3	12	16	8	3	4	3
1543	1	23	3	5	1	1	0	1	0	0	0	0	0	0	1	0	1	0	0	1	0	1	0	0	0	0	0	0	0	0	0	2	2	4	4	4	2	5	2	4	4	5	4	12	17	13	4	3	4
1546	0	23	1	2	1	0	0	0	0	0	0	0	0	0	0	1	0	0	0	1	1	0	0	0	0	0	0	0	0	1	1	2	2	2	2	2	2	3	3	3	3	3	3	8	13	9	3	3	3
1547	1	21	2	5	1	0	0	0	0	0	0	0	1	0	0	0	1	0	0	1	1	1	0	1	0	0	0	0	0	1	0	1	2	2	1	5	4	4	4	4	4	4	4	6	21	12	4	3	4
1552	0	22	2	4	1	0	0	0	1	0	0	0	0	0	0	0	0	1	1	1	1	0	1	1	1	1	1	1	0	1	1	1	1	1	1	4	4	3	4	4	3	4	3	4	19	10	4	4	4
1554	0	19	2	4	1	1	0	0	0	0	0	0	0	1	0	0	0	0	0	1	1	1	1	1	0	0	1	1	0	1	1	1	1	1	1	5	5	5	5	5	4	5	5	4	25	14	5	4	4
1555	1	22	2	4	0	0	0	0	1	0	0	1	0	0	0	0	0	1	0	1	1	0	1	1	0	0	0	0	0	0	1	1	1	1	2	5	5	5	5	5	3	4	2	5	25	9	5	3	4
1556	1	24	1	4	0	0	0	0	1	0	0	0	0	0	0	0	1	0	0	0	0	0	1	0	0	0	0	0	0	1	0	2	1	3	2	3	3	4	1	3	4	4	4	8	14	12	3	3	4
1557	0	19	2	2	1	0	0	0	1	0	0	0	0	1	0	0	0	0	0	1	0	0	1	1	0	0	0	0	0	0	1	2	2	2	2	4	4	4	4	4	3	4	3	8	20	10	4	3	4
1558	0	22	1	5	1	0	0	1	0	0	0	0	0	0	1	0	0	0	0	1	1	1	1	1	1	1	1	0	0	1	1	1	1	1	1	5	5	5	5	5	3	5	4	4	25	12	5	5	5
1559	1	22	5	4	0	0	0	0	1	0	0	0	0	0	0	0	0	1	0	0	0	0	1	0	0	0	0	0	0	1	1	1	1	2	3	3	4	5	5	4	5	5	5	7	21	15	4	4	4
1560	0	22	2	4	1	0	0	0	1	0	0	0	0	0	0	0	0	1	0	1	1	0	1	1	0	0	1	1	0	1	1	2	2	2	2	5	5	5	5	5	3	4	4	8	25	11	5	5	5
1562	1	22	4	4	0	0	0	0	1	0	0	0	0	0	0	0	0	1	1	1	1	1	1	1	1	1	1	1	0	0	1	2	2	2	2	4	4	4	4	4	3	3	3	8	20	9	4	4	4
1563	0	20	2	5	1	0	0	0	0	0	0	0	0	0	1	0	0	0	0	1	0	0	0	0	0	0	0	0	0	1	1	1	1	1	1	5	5	5	5	5	4	4	4	4	25	12	5	5	5
1564	0	22	3	5	1	0	0	0	0	0	0	0	0	0	0	0	0	1	0	1	1	0	1	1	0	0	0	0	0	0	1	2	2	2	2	5	2	4	4	4	3	3	3	8	19	9	4	4	4
1567	1	19	3	5	1	0	0	0	0	0	0	0	0	0	1	0	0	0	0	1	0	0	1	1	0	0	0	0	0	1	1	2	1	2	2	4	4	4	4	4	3	4	4	7	20	11	4	4	4
1568	1	22	3	4	1	0	0	0	0	0	0	0	0	0	1	1	0	0	0	1	1	1	1	1	1	1	1	1	0	0	1	4	4	4	4	4	4	4	4	4	4	4	4	16	20	12	4	4	4
1569	1	23	2	3	0	0	0	0	1	0	0	0	0	0	1	0	0	0	0	1	0	0	1	1	1	1	1	1	0	0	1	1	1	1	1	5	5	5	5	5	3	1	1	4	25	5	5	5	5
1571	0	21	1	4	1	0	0	0	0	0	0	0	0	0	0	1	0	0	0	1	1	1	1	1	1	1	1	0	0	1	1	2	2	2	2	4	4	4	4	4	4	4	4	8	20	12	4	4	4
1572	0	22	3	5	1	0	0	0	0	0	0	0	0	1	1	0	0	0	0	1	1	1	1	1	1	1	1	1	0	0	1	2	2	2	2	4	4	4	4	4	3	3	3	8	20	9	4	4	4
1574	0	23	3	5	1	1	0	1	1	0	0	0	0	0	0	1	0	0	0	1	0	1	0	1	0	0	0	0	0	1	1	2	2	2	2	4	4	4	4	4	4	4	3	8	20	11	4	4	4
1576	1	18	2	5	1	0	0	0	0	0	0	0	0	0	1	0	0	0	0	1	0	0	1	1	0	0	0	0	0	1	1	4	4	4	4	4	4	4	4	4	4	4	4	16	20	12	4	4	4
1579	0	21	2	4	1	0	0	0	0	0	0	0	0	0	1	0	0	0	0	1	0	0	1	1	0	0	0	0	0	0	1	1	1	1	1	5	5	5	5	5	5	5	5	4	25	15	5	3	5
1580	1	23	3	5	1	0	0	0	1	0	0	0	0	1	0	0	0	0	0	1	0	0	1	1	1	1	0	0	0	0	1	2	1	2	3	5	5	5	4	4	4	3	4	8	23	11	4	4	4
1581	0	20	3	5	1	0	0	0	0	0	0	0	0	1	0	0	0	0	0	1	1	0	0	0	0	0	0	0	0	0	1	2	2	1	1	5	5	5	5	5	4	4	4	6	25	12	4	4	4
1582	1	22	3	3	1	0	0	0	1	0	0	0	0	0	0	0	0	1	0	1	0	1	1	0	0	1	0	0	0	1	1	1	1	1	1	4	4	4	4	4	4	4	4	4	20	12	4	4	4
1584	1	19	4	4	1	1	0	0	1	0	0	0	0	0	0	0	0	1	1	1	1	1	1	1	1	1	1	1	1	1	0	2	3	3	1	2	2	2	2	2	2	2	2	9	10	6	2	2	2
1585	0	18	2	4	1	0	0	0	0	0	0	0	0	0	0	0	0	1	0	1	0	1	1	1	1	1	1	1	1	1	0	2	2	2	2	3	3	4	4	4	4	4	4	8	18	12	4	3	3
1586	0	20	3	3	1	0	0	0	1	0	0	0	0	1	0	0	0	0	0	1	0	0	1	1	0	0	0	0	0	1	1	1	1	1	1	5	5	5	5	5	5	5	5	4	25	15	5	4	5
1588	0	22	2	5	1	0	0	0	1	0	0	0	0	0	0	0	0	1	0	0	0	0	1	1	1	0	0	0	0	1	1	1	1	1	1	4	1	4	1	1	1	1	1	4	11	3	5	5	5
1591	0	20	2	5	1	0	0	0	0	0	0	0	1	0	0	0	1	0	0	1	0	0	1	0	0	0	0	0	0	0	0	2	2	3	4	3	3	3	2	4	2	2	2	11	15	6	4	4	4
1592	1	22	2	5	1	0	0	0	0	0	0	0	0	0	0	0	0	1	0	0	0	0	0	1	1	1	1	0	0	0	1	3	3	3	3	3	3	3	3	3	3	3	3	12	15	9	3	3	3
1593	0	22	4	3	1	0	0	1	1	0	0	0	0	0	0	1	0	0	0	1	0	0	1	0	0	0	0	0	0	1	0	2	3	2	2	3	2	4	4	3	4	4	4	9	16	12	4	3	4
1594	0	18	2	3	1	0	0	0	1	0	0	0	0	0	1	0	0	1	0	1	1	0	1	0	0	0	0	0	0	1	1	3	2	2	2	4	2	4	4	4	5	5	5	9	18	15	4	4	4
1595	1	24	3	4	0	0	0	0	1	0	0	0	0	0	0	0	0	0	1	1	1	1	1	1	0	0	0	0	0	0	0	4	2	4	2	4	2	4	2	4	4	2	4	12	16	10	4	2	4
1596	0	21	3	5	1	0	0	0	0	0	0	0	0	1	0	0	0	0	0	1	1	0	1	0	0	0	0	0	0	1	1	2	2	2	2	4	4	4	4	4	4	4	4	8	20	12	4	4	4
1597	0	23	2	3	1	0	0	0	0	0	0	0	0	0	0	1	0	0	0	1	0	0	1	1	0	0	0	0	0	0	1	2	2	2	2	5	5	5	5	5	4	4	4	8	25	12	4	4	4
1598	1	23	2	4	1	0	0	0	0	0	0	0	0	0	1	0	0	0	0											0	0	4	4	4	4	4	4	4	4	4	4	4	4	16	20	12	4	4	4
1599	1	23	3	4	1	1	0	0	0	0	0	0	0	1	0	0	0	0	0											0	0	2	2	2	2	2	3	3	3	3	3	3	3	8	14	9	3	3	3
1600	1	22	2	5	1	1	0	0	1	0	0	0	0	0	0	0	0	1	0											0	1	2	2	2	2	4	4	4	4	4	5	5	5	8	20	15	4	4	4
1603	0	23	2	2	0	0	0	1	1	0	1	0	0	0	0	1	0	0	0	0	0	0	1	1	1	0	0	0	0	1	1	2	2	2	2	4	2	4	4	4	5	5	5	8	18	15	5	3	3
1605	0	19	2	4	1	0	0	0	1	0	0	0	0	0	0	0	0	1	0	1	0	0	1	1	1	0	0	0	0	0	1	1	1	1	1	5	4	5	5	5	4	5	5	4	24	14	5	4	4
1607	1	22	2	4	1	0	0	0	0	0	0	0	0	0	0	1	0	1	0	0	0	0	0	1	0	0	0	0	1	0	1	1	1	1	1	4	3	4	4	4	3	5	3	4	19	11	5	5	5
1609	0	21	2	4	1	0	0	1	1	0	0	0	0	0	1	0	0	0	0	1	1	0	1	1	0	0	0	0	0	0	1	1	1	1	2	4	4	4	4	4	2	2	2	5	20	6	4	4	4
1610	0	23	2	3	1	0	0	1	0	0	0	0	0	0	1	0	0	0	1	0	0	0	0	1	0	0	0	0	0	1	1	2	2	2	3	4	3	4	4	4	3	4	4	9	19	11	4	4	3
1611	0	22	2	4	1	0	0	1	1	0	0	0	0	0	0	1	0	0	0	1	0	1	1	1	0	0	0	0	0	1	0	3	3	3	3	4	4	4	4	4	4	5	4	12	20	13	3	3	3
1613	1	23	4	4	1	0	0	0	0	0	0	0	0	0	1	0	0	0	0	1	1	1	1	1	1	1	0	0	0	0	1	2	2	2	2	4	4	4	4	4	3	4	4	8	20	11	4	4	4
1614	1	24	5	5	0	0	0	0	1	0	0	0	0	0	0	0	1	1	0	0	0	0	0	0	0	0	1	1	1	1	1	2	1	2	1	5	5	5	5	5	3	3	3	6	25	9	4	4	4
1616	1	20	3	5	1	0	0	0	0	0	0	1	0	0	1	0	0	0	1											0	0	3	3	3	3	3	3	3	3	3	3	3	3	12	15	9	3	3	3
1617	1	23	2	4	1	0	0	0	1	0	0	1	0	0	0	0	0	1	0	0	0	0	1	1	0	0	0	0	0	1	1	1	1	1	1	5	5	5	5	5	4	5	5	4	25	14	5	4	4
1618	0	24	1	3	1	0	0	0	0	0	0	0	0	0	0	1	0	0	0	1	0	0	1	0	1	0	0	0	0	1	1	2	2	2	2	2	2	4	4	4	3	2	2	8	16	7	4	4	4
1619	0	22	3	5	1	0	0	0	1	0	0	0	0	0	0	0	0	1	0	0	0	0	1	1	0	0	0	0	0	0	1	2	2	2	2	5	5	5	5	5	4	4	3	8	25	11	4	4	4
1621	0	21	2	3	1	0	0	0	0	0	0	0	0	0	0	0	0	1	0	1	1	1	1	1	0	0	0	0	0	1	0	3	3	3	3	3	3	3	3	3	3	3	3	12	15	9	3	3	3
1623	0	20	3	2	1	0	1	0	1	0	0	0	0	1	0	1	0	0	0	1	1	0	1	1	1	0	0	0	0	1	1	1	1	1	1	5	5	5	5	5	4	5	5	4	25	14	5	5	5
1626	1	24	2	4	1	0	0	0	1	0	0	0	1	0	0	0	1	0	0	1	1	0	0	0	0	0	0	0	0	1	1	1	1	2	2	5	5	4	5	4	3	4	5	6	23	12	5	4	4
1627	0	21	1	4	1	1	0	0	0	0	0	0	0	1	0	0	0	0	0	1	0	0	1	1	0	0	0	0	0	1	1	1	1	1	1	5	3	5	5	5	3	5	3	4	23	11	5	5	5
1628	0	24	2	3	1	1	0	0	0	0	0	0	0	0	1	0	0	0	0	1	0	0	0	1	0	0	0	0	0	1	1	2	1	1	1	4	2	4	4	3	4	4	4	5	17	12	4	4	4
1630	1	22	5	4	1	0	0	0	1	0	0	0	0	0	1	1	0	0	0	1	1	1	1	0	0	0	0	0	0	0	0	2	4	3	2	3	2	4	2	3	3	2	4	11	14	9	4	2	4
1631	1	22	2	2	1	0	0	0	0	0	0	0	0	0	1	1	0	0	0	1	1	0	0	1	1	1	0	0	0	0	0	2	2	2	2	4	4	4	4	4	4	4	4	8	20	12	4	4	4
1633	0	20	2	4	1	0	0	0	1	0	0	0	0	1	1	0	0	0	0	1	1	0	1	1	0	0	0	0	0	1	1	2	2	2	2	4	2	4	4	4	2	4	4	8	18	10	4	4	4
1636	1	24	2	5	1	0	0	0	0	0	0	0	0	0	1	0	0	0	0	0	0	0	1	1	0	1	0	0	0	0	0	3	3	4	4	5	4	4	4	5	4	3	3	14	22	10	4	3	4
1637	0	22	2	5	1	0	0	0	0	1	0	0	0	1	0	0	0	0	0	0	0	1	1	1	1	0	0	0	1	0	0	2	2	2	3	4	4	4	4	4	4	4	4	9	20	12	4	4	4
1639	0	23	1	1	0	0	1	1	0	0	0	0	0	0	0	0	0	0	1	1	1	0	0	0	0	1	0	0	0	1	1	4	4	4	4	4	3	4	4	4	4	4	4	16	19	12	4	4	4
1640	0	22	2	3	1	0	0	0	0	0	0	0	0	0	0	1	0	0	0	1	0	0	1	1	1	0	0	0	0	0	1	2	3	3	2	4	4	4	4	4	4	4	4	10	20	12	4	4	4
1641	1	21	2	5	0	0	0	0	0	0	0	1	0	1	0	0	0	1	0											0	0	3	3	4	3	3	3	3	3	3	4	5	4	13	15	13	3	3	3
1643	0	18	4	5	1	0	0	0	1	0	0	0	0	0	0	0	0	1	0	0	0	1	1	1	0	0	0	0	0	1	1	2	2	3	2	4	4	4	5	4	4	4	4	9	21	12	4	4	4
1644	1	22	2	5	1	0	0	1	1	0	0	0	0	0	0	0	1	0	0	0	1	0	1	0	0	0	0	0	0	1	1	1	4	4	4	5	3	5	5	5	5	5	5	13	23	15	5	5	5
1645	1	22	1	3	1	0	0	0	0	0	0	0	0	0	1	0	0	0	0	0	0	0	1	1	1	0	0	0	0	0	1	4	4	2	2	4	4	4	4	4	4	4	3	12	20	11	4	4	4
1646	0	23	2	3	0	0	0	0	0	0	0	1	0	0	1	0	0	0	0	1	1	1	1	1	1	1	1	1	1	1	1	1	2	1	1	5	5	5	5	5	4	4	4	5	25	12	5	4	4
1648	0	22	2	4	1	0	0	1	1	0	0	0	0	0	0	1	0	1	0	1	1	1	1	1	1	0	1	1	0	1	1	2	1	2	1	4	4	4	4	4	4	4	3	6	20	11	5	5	5
1649	0	23	4	4	1	0	0	0	1	0	0	0	0	0	0	0	0	1	0	1	0	0	1	1	0	0	0	1	1	1	0	3	3	3	3	4	3	4	4	4	4	4	4	12	19	12	3	3	3
1650	0	23	3	5	1	0	0	0	0	0	0	0	0	0	0	0	0	1	0	1	0	0	1	1	1	0	0	0	0	1	0	2	2	2	2	4	4	4	3	4	4	4	4	8	19	12	4	3	3
1651	1	20	4	5	1	0	0	0	0	0	0	0	0	0	0	0	1	0	0	1	1	0	1	1	0	0	0	0	1	1	0	2	2	2	2	4	4	4	4	4	4	4	4	8	20	12	5	4	4
1653	0	24	1	4	1	0	0	0	0	0	0	1	0	1	0	0	0	0	0	0	0	0	1	1	0	0	0	0	0	1	1	2	2	2	2	4	3	4	4	4	4	4	4	8	19	12	4	3	4
1654	0	21	2	5	1	0	0	1	1	0	0	0	0	0	0	0	0	1	0	1	1	1	1	1	1	1	1	1	0	1	1	3	2	2	3	2	2	4	2	3	4	4	4	10	13	12	4	4	3
1656	0	20	2	5	1	1	0	0	0	0	0	0	0	0	1	0	0	0	0	1	1	0	0	0	0	0	0	0	0	0	1	2	2	2	2	4	4	4	4	4	4	4	4	8	20	12	4	4	4
1659	0	22	3	3	1	0	0	0	0	0	0	0	0	0	0	1	0	0	0	1	0	1	1	1	0	0	0	0	0	1	1	2	2	2	2	4	2	4	4	4	4	4	4	8	18	12	4	3	3
1660	0	23	1	4	0	0	0	0	1	0	0	0	0	0	0	0	0	1	0	1	0	0	1	1	0	0	0	0	0	0	1	1	1	1	1	5	5	5	5	5	4	4	4	4	25	12	4	4	4
1661	1	23	3	5	1	0	0	0	0	0	0	0	0	1	0	0	0	0	0	0	0	0	1	0	0	0	0	0	0	0	1	1	1	1	1	5	5	5	5	5	4	5	1	4	25	10	5	5	5
1663	1	22	4	4	0	0	0	0	0	0	0	1	0	0	1	0	0	0	0	1	1	0	0	0	0	0	0	0	0	1	0	3	3	3	3	3	3	3	3	3	4	4	4	12	15	12	4	4	4
1665	1	23	2	3	1	1	0	0	0	0	0	0	0	0	0	0	0	1	1	1	0	0	1	0	0	0	0	0	0	1	1	2	1	2	2	4	5	4	5	4	4	4	4	7	22	12	4	3	4
1667	1	22	2	5	1	0	0	0	1	0	0	0	0	0	0	0	1	0	0	1	1	1	1	1	1	1	1	1	0	1	0	3	3	3	3	3	3	3	4	3	3	3	3	12	16	9	4	4	4
1668	1	19	2	2	1	0	0	0	1	0	0	0	0	0	0	1	0	0	0	1	0	1	1	1	0	0	0	0	0	1	1	1	1	1	1	4	4	4	4	4	4	4	4	4	20	12	4	4	4
1671	0	21	3	4	1	0	0	0	0	0	0	0	0	1	0	0	0	1	0	0	0	1	1	0	0	0	0	0	0	0	1	1	1	1	1	5	4	5	5	5	5	5	5	4	24	15	5	5	5
1673	0	20	1	1	1	0	0	1	1	0	0	0	0	0	0	1	0	0	0	1	1	1	1	1	1	1	1	0	0	1	0	2	1	1	2	2	4	4	4	4	5	5	5	6	18	15	4	3	4
1674	1	22	4	4	1	0	0	0	1	0	0	0	0	0	1	0	0	0	0	1	0	0	1	0	0	0	0	0	0	0	1	2	2	2	2	4	4	4	4	4	2	4	4	8	20	10	4	3	4
1675	0	23	2	5	1	0	0	0	0	0	0	0	1	1	0	0	0	0	0	1	0	0	0	0	0	0	0	0	0	1	0	3	3	3	3	3	3	3	3	3	3	3	3	12	15	9	3	3	3
1676	1	22	2	4	1	1	0	0	0	0	0	0	0	0	1	0	0	1	0	1	1	0	0	1	0	1	0	0	0	1	1	3	3	3	3	3	3	4	4	4	4	4	4	12	18	12	4	4	4
1677	0	21	2	4	1	0	0	0	1	0	0	0	0	0	0	0	0	1	0	1	0	1	1	1	0	0	0	0	0	1	1	3	2	2	2	4	3	4	3	5	5	5	5	9	19	15	4	3	4
1680	0	22	3	5	1	0	0	1	0	0	0	0	0	1	0	0	0	0	1	1	0	0	1	1	0	0	0	0	0	0	1	1	1	1	1	5	5	5	5	5	2	2	2	4	25	6	5	5	5
1681	1	23	4	4	1	0	0	1	1	0	0	0	0	0	1	0	0	1	0	1	1	0	1	1	1	1	1	0	0	1	1	1	1	1	1	4	4	4	4	4	3	4	4	4	20	11	5	5	5
1682	1	22	5	5	1	1	0	0	1	0	0	0	1	0	0	0	0	0	0	1	1	1	1	1	1	1	1	1	0	1	0	3	3	3	3	3	3	3	3	3	3	3	3	12	15	9	3	3	3
1683	1	21	2	5	1	0	0	0	0	0	0	1	0	0	0	0	0	1	0	1	0	0	1	1	1	0	0	0	0	1	1	2	2	2	2	4	4	4	4	4	2	2	2	8	20	6	4	4	4
1685	1	23	2	5	1	0	0	0	0	0	0	0	0	1	1	0	0	0	0	1	1	0	1	1	0	0	0	0	0	1	0	3	2	3	3	2	2	2	2	2	2	2	2	11	10	6	2	2	2
1686	0	20	3	4	1	0	0	0	0	0	0	0	0	0	0	0	0	1	0	1	1	1	1	1	1	0	0	0	0	1	0	2	2	2	2	4	4	4	4	4	4	4	4	8	20	12	4	4	4
1688	1	21	2	3	1	0	0	0	0	0	0	0	0	0	1	1	0	0	0	0	0	0	1	1	0	1	0	0	0	0	0	2	2	2	2	4	4	4	4	4	3	2	4	8	20	9	4	4	4
1690	0	22	2	4	0	0	0	0	1	0	0	0	1	0	0	0	0	0	1	1	0	0	1	0	0	0	0	0	0	1	1	1	1	1	1	5	5	5	5	5	4	4	4	4	25	12	5	5	5
1692	0	23	3	2	1	0	0	0	1	0	0	1	0	0	0	0	0	1	0	1	1	1	1	1	1	1	1	1	1	0	1	1	1	1	1	5	5	5	5	5	5	5	5	4	25	15	5	5	5
1696	1	22	4	5	1	0	0	0	0	0	0	0	0	1	0	0	0	0	0	0	0	0	0	1	0	0	0	0	0	0	0	2	2	2	2	4	3	4	3	3	2	2	2	8	17	6	4	4	4
1697	0	22	3	4	1	0	0	0	0	0	0	1	0	1	0	0	0	0	0	1	1	1	1	0	0	1	0	1	0	0	1	2	2	2	2	5	5	5	4	4	3	3	4	8	23	10	4	4	4
1698	1	20	1	4	1	0	0	0	1	0	0	0	0	0	1	0	0	1	0	1	1	1	1	1	1	1	1	1	0	0	1	1	2	1	2	4	5	4	5	3	4	5	5	6	21	14	5	4	5
1702	0	20	2	4	1	0	0	0	0	0	0	0	0	0	0	0	0	1	0	1	0	1	1	1	0	0	0	0	0	1	1	2	2	1	1	5	5	5	5	5	3	4	3	6	25	10	3	4	2
1703	1	18	2	5	1	0	0	1	1	0	0	0	0	1	1	0	0	0	0	1	0	0	0	1	0	0	1	0	0	1	1	1	1	1	1	5	5	5	5	5	2	2	2	4	25	6	5	4	5
1707	0	24	2	3	1	0	0	0	0	0	0	0	0	0	1	0	0	0	0	1	1	0	1	0	0	1	1	0	0	1	1	1	2	1	1	4	4	4	4	4	3	4	4	5	20	11	4	4	4
1709	0	22	3	3	1	1	1	0	0	0	0	0	0	0	1	0	0	0	0	1	1	1	1	1	0	0	0	0	0	1	1	2	2	2	2	4	4	4	4	4	4	4	4	8	20	12	4	4	4
1710	1	20	2	5	1	0	0	0	0	0	0	0	0	0	0	0	0	0	1	1	1	0	1	0	1	1	0	0	0	1	1	2	3	3	2	4	4	4	4	4	4	4	4	10	20	12	4	4	4
1711	1	22	2	4	1	0	0	0	0	0	0	0	0	0	0	1	0	0	0	0	1	0	0	0	0	0	0	0	0	0	1	3	3	3	3	3	3	3	3	3	3	3	3	12	15	9	3	3	3
1712	0	19	2	3	1	1	0	1	0	0	0	0	0	0	0	1	0	0	1	1	1	0	1	1	0	0	0	0	0	1	1	2	2	2	2	4	4	4	5	4	5	5	5	8	21	15	4	4	3
1713	0	20	3	4	1	0	0	0	0	0	0	0	0	0	0	0	0	1	0	1	1	0	1	1	1	0	0	0	0	1	1	1	1	1	1	5	5	5	5	5	3	3	3	4	25	9	5	5	5
1716	1	20	3	5	1	0	0	0	1	0	0	0	0	0	1	0	0	0	1	1	0	0	1	1	1	0	0	0	0	0	1	3	1	1	1	2	2	5	5	4	4	4	4	6	18	12	5	4	5
1718	0	21	3	5	1	0	0	0	0	0	0	0	0	1	0	0	0	0	0	1	1	1	1	1	0	0	0	0	0	1	1	3	2	2	2	4	3	4	4	4	4	4	3	9	19	11	4	4	4
1719	0	22	2	4	1	0	0	0	0	0	0	1	0	0	0	0	0	1	0	1	0	1	1	1	0	0	0	0	0	0	1	2	2	2	2	4	4	4	4	4	3	4	3	8	20	10	4	4	4
1722	0	22	4	5	1	0	0	0	0	0	0	1	0	1	1	0	0	0	0	1	0	0	1	1	0	1	0	0	0	1	1	1	1	1	1	5	5	5	5	4	4	5	5	4	24	14	5	4	3
1726	0	22	4	4	1	0	0	0	1	0	0	1	0	0	0	1	0	0	0	1	1	1	1	1	1	1	1	1	1	1	0	2	2	2	2	5	3	5	5	5	3	3	3	8	23	9	4	4	4
1727	0	22	3	5	1	0	0	1	0	0	0	0	0	1	0	0	0	0	0	1	1	1	1	1	0	0	0	0	0	1	1	4	2	1	2	5	4	4	4	4	2	2	2	9	21	6	4	4	4
1728	1	24	3	4	1	0	0	0	0	0	0	0	0	0	1	0	0	0	0	1	1	0	1	0	0	0	0	0	0	1	0	3	3	3	3	4	4	4	4	4	4	4	4	12	20	12	4	4	4
1729	1	20	2	5	1	0	0	0	0	0	0	0	0	0	1	0	0	0	0	1	1	1	1	1	0	0	0	0	0	1	1	3	3	3	3	3	3	3	3	3	3	3	3	12	15	9	3	3	3
1730	0	22	2	4	0	0	0	0	1	0	0	0	0	1	1	0	0	0	0	1	0	1	1	0	0	0	0	1	0	0	1	2	2	2	2	3	3	4	4	4	3	4	4	8	18	11	4	4	4
1731	1	22	3	5	1	0	0	1	1	0	0	0	0	1	0	0	0	0	0	1	0	0	1	1	1	0	0	0	0	1	1	1	1	2	3	4	4	4	4	4	3	3	4	7	20	10	4	3	4
1732	1	23	4	5	1	0	0	0	0	0	0	0	0	0	0	0	1	0	0	0	0	0	1	1	0	0	0	1	0	1	0	2	3	3	3	4	4	4	3	4	4	4	4	11	19	12	4	4	3
1733	1	22	5	5	1	0	0	0	0	1	0	0	0	0	0	0	0	1	0	1	0	0	0	1	0	1	0	0	0	0	1	2	1	2	2	4	4	5	5	3	4	3	1	7	21	8	4	4	5
1734	1	22	2	4	1	0	0	0	1	0	0	0	0	1	0	0	0	0	0	1	1	0	1	1	0	0	0	0	0	0	1	2	4	2	2	5	5	4	4	4	2	2	2	10	22	6	4	4	4
1736	1	22	2	3	1	0	0	0	0	0	0	0	0	0	1	1	0	0	0	1	1	1	0	0	0	0	0	0	0	1	0	3	1	2	2	4	4	4	5	4	4	5	5	8	21	14	4	4	5
1738	0	22	2	3	1	0	0	0	0	0	0	0	0	0	1	0	0	0	0	1	1	1	1	1	1	0	0	0	0	0	0	3	2	2	2	4	3	4	5	5	3	3	3	9	21	9	4	4	4
1741	1	23	2	4	1	0	0	1	1	0	0	0	0	0	1	0	0	1	0	1	1	0	1	1	1	0	1	0	0	0	0	1	1	1	1	5	5	5	5	5	3	3	2	4	25	8	4	5	4
1742	1	22	2	4	1	0	0	1	0	0	0	1	0	0	0	1	0	1	0	1	1	1	1	1	1	0	0	0	0	0	0	4	2	4	3	4	4	4	4	4	5	2	2	13	20	9	5	4	4
1743	0	23	2	3	1	0	0	1	0	0	1	0	0	0	0	1	0	0	0	1	0	1	0	1	0	0	1	0	0	0	0	1	1	1	1	4	4	4	4	4	4	4	4	4	20	12	4	4	4
1744	1	22	2	4	1	0	0	1	1	0	0	0	0	0	0	1	0	0	0	1	1	1	1	1	0	0	0	0	0	1	1	2	1	1	1	4	4	4	5	5	4	5	5	5	22	14	4	4	4
1747	0	21	2	4	1	0	0	0	0	0	0	0	0	0	0	0	0	1	0	1	1	0	1	0	1	0	0	0	0	0	1	2	2	2	2	4	4	4	4	4	2	2	2	8	20	6	4	4	4
1749	0	20	4	5	1	0	0	0	1	0	0	0	0	1	0	0	0	0	0	1	1	1	1	1	1	1	1	1	0	1	1	1	1	1	1	5	5	5	5	5	4	4	4	4	25	12	5	5	5
1750	0	20	3	4	1	1	0	0	0	0	0	0	1	0	0	0	0	0	0	0	0	0	1	1	1	0	0	0	0	0	1	2	2	2	2	4	3	4	4	4	3	3	3	8	19	9	4	3	4
1751	1	21	3	5	1	0	0	0	0	0	0	0	0	0	1	0	0	0	0	1	0	1	1	1	0	0	1	1	0	0	0	2	2	2	2	4	4	5	4	4	4	2	2	8	21	8	4	4	5
1753	0	23	3	5	0	0	0	0	0	0	0	1	0	1	0	0	0	0	0	0	0	1	1	1	1	0	0	0	0	0	1	2	2	2	2	4	4	4	4	4	3	2	2	8	20	7	4	4	4
1754	1	22	2	5	1	0	0	0	0	0	0	0	0	0	0	0	0	1	0	1	1	0	0	1	0	0	0	0	0	1	1	1	1	1	1	5	5	5	5	5	4	4	4	4	25	12	4	4	4
1755	0	22	2	2	1	0	0	0	1	0	0	1	0	0	0	0	0	1	0	0	1	0	0	1	0	0	0	1	1	1	1	2	1	1	2	4	4	4	4	4	3	4	3	6	20	10	4	4	4
1757	1	22	2	4	1	0	0	1	0	0	0	1	0	0	0	0	0	1	0	1	1	0	1	1	0	0	1	0	0	0	1	1	1	2	1	4	3	4	3	3	5	5	5	5	17	15	5	3	5
1758	1	18	1	1	1	0	0	0	0	0	0	0	0	0	0	1	0	0	0	0	0	0	0	1	1	1	0	0	0	0	0	2	2	2	2	2	2	2	2	2	2	2	2	8	10	6	4	4	4
1759	1	21	2	5	1	0	0	0	1	0	0	0	0	1	0	0	0	0	0	0	0	0	1	1	0	1	0	0	0	1	1	4	4	4	4	4	4	4	4	4	4	4	4	16	20	12	4	4	4
1762	0	19	2	4	1	0	0	1	0	0	1	0	0	0	1	0	0	0	0	1	0	0	1	1	1	0	0	0	0	1	1	2	2	2	2	4	4	4	4	4	3	4	4	8	20	11	4	4	4
1763	1	23	2	3	1	0	0	0	0	0	0	0	0	0	0	1	0	0	0	1	1	1	0	1	0	0	0	0	0	0	1	2	2	2	2	4	4	4	4	4	3	3	3	8	20	9	4	4	4
1764	0	19	3	5	1	1	0	0	0	0	0	0	0	0	0	0	0	1	0	1	0	1	1	1	0	0	0	0	0	1	1	2	2	2	2	4	4	4	4	4	3	2	2	8	20	7	4	4	4
1768	1	25	5	4	1	1	0	0	1	0	0	0	0	0	0	0	0	1	0	0	0	0	0	1	0	0	0	0	0	0	1	2	1	2	3	4	4	4	4	4	3	3	3	8	20	9	5	4	4
1769	0	22	4	5	1	0	0	0	1	0	0	0	0	1	0	0	0	0	0	1	0	1	1	0	0	0	0	0	0	1	1	2	2	2	2	5	5	5	5	5	3	3	3	8	25	9	5	5	5
1770	0	24	4	5	1	0	0	0	1	0	0	0	0	0	0	0	0	1	0	1	0	0	1	0	0	0	1	0	0	0	1	1	1	1	1	5	5	5	5	5	4	5	4	4	25	13	5	4	4
1772	0	20	3	4	1	1	0	0	0	0	0	0	0	0	1	1	0	0	0	1	0	0	1	1	1	1	1	0	0	1	1	2	1	2	1	5	5	4	4	4	4	4	4	6	22	12	4	3	4
1774	0	21	1	1	1	1	0	0	1	0	1	0	0	0	0	1	0	0	0	1	0	1	1	1	0	0	0	0	0	1	1	2	2	2	2	4	4	4	4	4	4	4	4	8	20	12	4	3	4
1775	0	20	3	5	1	1	0	0	1	0	0	0	0	1	0	0	0	0	0	1	0	1	1	1	1	0	1	0	0	1	1	2	2	2	2	3	3	2	2	2	3	3	3	8	12	9	2	2	2
1776	0	22	4	4	1	0	0	0	1	0	0	1	0	0	0	0	0	1	0	1	1	0	1	1	0	0	0	0	0	1	1	4	4	4	4	4	4	4	4	4	3	3	3	16	20	9	4	4	4
1777	1	22	3	5	1	0	0	0	0	0	0	0	0	0	1	0	0	1	0	1	0	1	1	0	0	0	0	0	0	0	1	2	1	2	2	4	4	4	4	4	4	4	4	7	20	12	4	3	3
1778	0	22	2	3	1	0	0	0	0	0	0	0	0	0	0	0	0	1	0	1	0	0	1	1	0	0	0	0	0	0	1	2	2	2	3	4	4	4	4	4	4	4	4	9	20	12	4	3	4
1779	0	24	2	3	1	1	0	0	0	0	0	1	1	0	0	1	0	0	0	0	0	1	1	1	0	0	0	0	0	0	1	1	2	2	2	5	5	5	5	5	3	2	4	7	25	9	5	5	5
1782	0	23	3	1	1	0	1	1	0	0	1	0	0	0	0	1	0	0	1	1	1	1	1	1	1	1	1	1	1	1	1	3	3	3	3	3	3	3	3	3	3	3	3	12	15	9	4	4	4
1785	0	22	3	4	1	0	0	0	0	0	0	0	0	1	0	1	0	0	0	1	1	1	0	0	1	1	0	0	0	0	0	2	1	2	1	5	5	5	5	5	3	5	5	6	25	13	5	3	5
1786	0	22	1	5	1	0	0	0	1	0	0	0	0	0	0	0	0	1	0	0	1	1	1	1	0	0	0	0	0	1	1	1	1	1	1	5	5	5	5	5	3	4	4	4	25	11	5	5	5
1787	1	20	2	4	1	0	0	1	0	0	0	0	0	0	1	1	0	0	0	1	1	1	1	0	0	0	0	0	0	0	1	2	2	2	2	4	3	4	4	4	4	4	4	8	19	12	4	4	4
1788	0	21	1	1	1	1	1	0	1	0	1	0	0	0	0	1	0	0	1	1	0	1	1	1	1	0	1	0	0	1	1	1	1	1	1	4	4	4	4	4	4	4	4	4	20	12	4	4	4
1790	0	21	3	5	1	0	0	0	1	0	0	0	1	0	0	0	0	0	0	1	0	0	1	1	0	0	0	0	0	1	1	1	1	1	1	4	4	4	5	5	4	5	4	4	22	13	5	4	4
1792	0	22	2	3	0	1	0	1	1	0	0	0	0	0	0	1	0	0	0	1	1	1	1	1	0	1	1	0	0	1	1	2	1	1	1	5	2	5	4	4	3	4	3	5	20	10	4	3	4
1795	0	22	1	5	1	0	1	0	1	0	1	0	0	0	0	0	0	0	1	1	1	0	1	1	1	1	1	1	0	1	1	2	1	1	2	5	4	4	4	4	4	4	4	6	21	12	4	4	4
1796	0	22	2	3	1	0	0	0	0	0	0	0	0	0	1	1	0	0	0	1	0	1	1	1	0	0	0	0	0	0	1	1	1	1	1	4	3	3	5	5	2	2	2	4	20	6	4	4	5
1800	1	19	2	4	1	0	0	0	1	0	0	0	0	0	1	0	0	0	0	1	1	1	1	1	1	1	1	1	0	1	1	4	4	4	4	4	4	4	4	4	4	4	4	16	20	12	4	4	4
1801	0	22	2	5	1	0	0	0	0	0	0	0	0	1	0	0	0	0	0	1	0	0	1	1	0	0	0	0	0	0	1	1	1	1	1	5	4	5	5	5	3	4	3	4	24	10	5	5	4
1802	0	23	2	4	1	0	0	0	0	0	0	0	0	1	0	0	0	1	0	1	0	0	1	1	0	0	0	1	0	0	1	1	1	1	1	4	2	5	4	5	3	4	3	4	20	10	5	5	5
1803	0	22	2	4	1	0	0	0	0	0	0	0	0	0	1	1	0	0	0	1	0	0	1	1	0	0	0	0	0	1	0	1	1	1	1	5	1	5	5	5	3	2	2	4	21	7	5	5	5
1804	1	21	3	5	1	0	0	0	0	0	0	0	1	0	0	0	0	0	0	1	1	0	0	0	0	0	0	0	0	1	0	1	1	1	1	4	4	4	4	4	3	4	4	4	20	11	4	4	4
1805	1	22	4	4	1	0	0	0	0	0	0	0	0	1	0	0	0	0	0	0	0	0	0	1	0	0	0	0	0	0	1	2	2	2	2	4	2	4	2	4	2	2	2	8	16	6	4	4	4
1807	1	22	3	5	1	0	0	0	1	0	0	0	0	0	0	0	0	1	0	1	1	0	1	1	1	0	1	0	0	0	1	2	2	2	2	4	4	4	4	4	4	4	4	8	20	12	4	4	4
1811	0	22	2	5	1	0	0	0	0	0	0	0	0	0	1	0	0	0	0	0	1	0	1	1	0	0	0	0	0	0	1	4	3	5	2	4	3	2	4	4	3	3	3	14	17	9	4	4	4
1812	1	23	1	4	1	0	0	0	0	0	0	0	0	0	1	0	0	0	0	1	1	1	1	0	1	0	1	1	0	0	0	1	1	1	1	5	4	5	5	5	3	2	2	4	24	7	5	5	5
1814	0	20	2	4	1	0	0	0	1	0	0	0	0	1	0	1	0	0	0	1	1	0	1	1	1	1	0	0	0	1	1	1	1	1	1	5	5	5	5	5	5	5	5	4	25	15	5	5	5
1815	1	21	3	4	1	0	0	0	1	0	0	0	0	0	0	0	0	1	0	1	1	1	1	1	1	1	1	1	0	0	1	1	1	1	1	4	4	4	4	4	4	4	4	4	20	12	4	4	4
1816	0	22	2	4	1	0	0	0	0	0	0	0	0	0	1	0	0	0	0	1	1	0	1	1	0	0	0	0	0	0	1	1	1	1	1	5	5	5	5	5	3	3	3	4	25	9	5	3	4
1817	0	21	2	4	1	0	1	1	1	0	0	0	0	1	1	0	0	0	0	1	0	1	1	1	0	0	0	1	0	0	1	1	1	1	1	5	5	5	5	5	2	4	4	4	25	10	5	4	5
1818	1	23	3	5	0	0	0	0	1	0	0	1	0	0	1	0	0	1	0											0	0	3	3	3	3	3	3	3	3	3	3	3	3	12	15	9	3	3	3
1819	1	24	3	4	0	0	0	0	1	0	0	0	0	0	1	0	0	0	0	1	0	1	1	1	0	1	0	0	0	0	1	2	2	2	2	2	4	4	3	4	4	4	4	8	17	12	4	4	4
1820	1	20	2	4	1	0	0	0	0	0	0	0	0	0	0	0	0	1	0	0	0	0	1	1	0	0	0	0	0	0	1	2	2	2	2	4	4	4	4	4	4	4	3	8	20	11	4	4	4
1822	0	24	3	3	1	1	0	0	0	0	0	0	0	0	1	0	0	0	0	1	0	0	1	1	1	0	0	0	0	1	1	2	2	3	3	3	3	4	3	3	4	4	3	10	16	11	4	3	3
1823	0	19	2	3	1	0	0	1	0	0	0	0	0	0	0	0	0	1	0	1	1	0	1	1	0	0	0	0	0	1	1	1	1	1	1	5	5	5	5	5	4	5	5	4	25	14	5	3	4
1824	0	28	5	5	1	0	0	1	1	0	0	0	1	0	0	0	0	0	0	1	0	0	1	1	0	0	0	0	0	0	0	3	3	2	3	4	4	4	4	4	3	4	4	11	20	11	4	4	4
1825	0	21	2	4	1	0	0	0	0	0	0	0	0	1	0	0	0	1	0	1	1	0	1	1	0	0	0	1	0	1	1	3	3	2	4	3	2	4	4	5	4	4	3	12	18	11	5	3	3
1826	0	21	2	3	1	0	0	0	1	0	0	0	0	0	1	1	0	0	0	1	1	1	1	1	1	1	1	1	0	1	1	2	2	2	2	4	4	4	4	3	2	2	2	8	19	6	4	4	4
1827	0	23	2	4	1	0	0	0	0	0	0	0	0	1	0	0	0	0	0	1	1	1	1	1	1	1	1	0	0	1	1	2	2	2	2	2	2	4	4	4	4	4	4	8	16	12	4	4	4
1830	1	25	2	3	1	0	0	0	0	0	0	0	0	0	0	1	0	1	0	1	1	0	1	0	0	0	0	0	0	1	1	2	2	2	2	4	1	1	3	4	3	4	4	8	13	11	4	4	4
1833	0	21	3	5	1	0	0	1	1	0	0	0	0	0	1	0	0	0	0	1	1	1	1	1	0	0	0	0	0	0	1	2	3	2	2	2	2	4	3	4	2	4	4	9	15	10	4	3	3
1834	0	21	2	4	1	0	0	1	1	0	0	0	0	0	0	1	0	0	0	1	0	1	1	1	0	1	0	0	0	1	0	2	2	3	3	2	4	4	4	4	4	4	4	10	18	12	4	4	4
1839	1	22	4	5	1	0	0	0	0	0	0	1	0	0	0	0	0	1	0											0	1	1	1	2	2	3	3	3	3	4	4	4	4	6	16	12	3	3	3
1840	0	22	2	3	1	0	0	1	0	0	0	0	0	0	1	0	0	0	0	1	1	0	1	1	0	0	0	0	0	1	1	1	1	1	1	3	3	4	4	4	5	5	5	4	18	15	4	4	4
1841	1	22	2	5	1	0	0	0	1	0	0	0	0	0	0	1	0	0	0	1	1	0	1	1	1	1	1	1	0	1	0	4	3	3	3	4	3	3	3	3	4	4	4	13	16	12	4	4	4
1844	0	22	5	5	1	0	0	0	0	0	0	0	0	0	1	0	0	0	0	1	0	0	1	1	1	1	0	0	0	1	0	2	2	2	2	5	5	5	5	5	3	3	3	8	25	9	5	5	5
1845	0	23	2	1	0	0	0	0	1	0	0	0	0	0	0	0	0	0	1	1	0	0	1	0	0	1	0	0	0	0	1	3	3	3	3	3	3	3	3	3	3	3	3	12	15	9	3	3	3
1846	1	23	2	2	1	0	0	0	1	0	0	0	0	0	0	1	0	0	0	1	1	0	1	1	1	1	0	1	0	1	1	3	2	2	3	4	4	4	4	4	4	4	4	10	20	12	4	3	4
1848	1	23	3	5	1	0	0	1	1	0	0	0	0	0	0	1	0	0	0	1	0	0	1	1	0	0	0	0	0	0	0	3	3	2	3	4	4	4	3	4	3	4	2	11	19	9	4	4	4
1850	1	22	3	4	1	0	0	0	0	0	0	0	0	0	1	0	0	0	0	1	1	0	1	1	0	0	0	0	0	1	1	2	2	2	2	4	4	4	4	4	4	4	4	8	20	12	4	4	4
1851	1	20	1	3	1	0	0	0	0	0	0	0	0	0	1	0	0	0	0	1	1	0	0	0	0	0	0	0	0	1	0	3	3	3	3	3	3	3	3	3	3	3	3	12	15	9	3	3	3
1852	0	22	4	4	1	0	0	0	0	0	0	0	0	1	0	0	0	0	0	1	0	0	1	0	1	0	0	0	0	0	0	2	2	2	3	4	4	4	4	4	3	3	2	9	20	8	5	4	4
1853	1	18	2	5	1	1	0	0	0	0	0	0	1	1	0	0	0	0	0											0	1	1	1	1	1	5	5	5	5	5	3	3	3	4	25	9	5	5	5
1856	1	21	3	5	1	0	0	0	1	0	0	0	0	0	1	0	0	0	0	1	0	0	1	1	1	0	0	1	0	1	1	1	1	1	2	5	4	4	5	5	2	4	4	5	23	10	5	4	4
1857	0	21	2	4	1	0	0	0	0	0	0	0	0	0	1	1	0	0	0	1	1	1	1	1	1	0	0	0	0	0	1	2	2	2	2	4	4	4	4	5	4	4	4	8	21	12	4	3	4
1858	0	22	3	4	1	0	0	0	0	0	0	0	0	0	1	0	0	0	0	1	1	0	0	1	0	0	0	0	0	1	1	2	2	2	2	4	4	4	4	4	3	3	3	8	20	9	4	4	4
1859	0	23	2	4	1	0	0	1	1	0	1	0	0	0	0	0	0	1	0	1	1	0	1	1	0	0	0	0	0	0	1	2	1	2	2	2	2	4	4	4	4	4	4	7	16	12	4	4	4
1862	0	22	3	5	1	0	0	0	1	0	0	0	0	1	0	0	0	0	0	1	1	0	1	1	0	0	0	0	0	1	1	3	3	3	3	3	4	3	3	4	3	4	4	12	17	11	4	4	4
1863	1	25	2	3	1	0	0	0	0	0	0	0	0	0	1	0	0	0	0											0	1	1	1	1	1	5	5	5	5	5	1	1	1	4	25	3	5	5	5
1864	1	23	3	4	1	0	0	0	0	0	0	0	0	1	0	0	0	0	0	1	1	1	1	1	1	1	0	0	0	0	0	2	2	3	5	3	2	3	1	3	5	5	2	12	12	12	4	3	3
1865	1	21	2	5	1	0	0	0	1	0	0	0	0	1	0	0	0	0	0	1	0	0	1	1	0	0	0	0	0	0	0	2	2	3	2	4	1	4	4	5	4	4	4	9	18	12	4	4	4
1869	1	21	4	4	1	1	0	0	0	0	0	0	0	0	0	0	0	0	1	0	1	0	1	1	0	0	1	0	0	0	0	3	1	1	1	3	3	3	2	3	4	4	2	6	14	10	3	3	4
1871	1	22	4	5	1	0	0	1	0	0	0	0	0	0	0	0	0	0	1	0	0	0	1	0	0	0	0	0	0	1	0	3	3	4	4	4	3	3	3	3	5	4	4	14	16	13	4	2	3
1872	1	22	4	5	1	1	0	0	0	0	0	0	0	1	0	0	0	0	0	1	1	1	0	0	0	0	0	0	0	1	1	4	4	2	1	1	4	4	4	4	2	4	4	11	17	10	4	4	4
1873	1	21	1	5	1	0	0	0	0	0	0	0	0	1	0	0	0	0	0	1	1	0	0	1	0	0	1	0	0	0	0	2	1	3	2	4	2	3	3	4	5	5	5	8	16	15	4	4	3
1874	1	21	2	4	1	0	0	1	1	0	0	1	0	0	0	0	0	1	0	1	1	1	1	1	0	0	0	0	0	1	1	2	2	2	1	4	4	4	4	4	3	4	4	7	20	11	4	4	4
1876	0	21	2	5	1	0	0	0	0	0	0	0	0	1	1	0	0	0	0	1	0	0	0	1	1	0	0	0	0	0	1	2	2	3	2	4	4	4	4	4	4	4	4	9	20	12	4	3	3
1877	1	21	3	5	1	0	0	0	0	0	0	0	0	1	0	0	0	0	0	0	0	0	0	1	0	0	0	0	0	1	1	2	1	2	3	5	5	5	5	5	4	3	4	8	25	11	4	4	5
1878	1	22	2	4	1	0	0	0	1	0	0	0	0	1	0	0	0	1	0	0	0	0	1	1	1	0	1	1	0	0	1	2	2	2	2	4	4	4	4	4	2	4	4	8	20	10	4	4	4
1880	1	21	3	5	1	0	0	0	0	0	0	0	0	1	0	0	0	0	0	0	1	0	1	1	0	0	1	1	0	0	1	2	2	2	2	4	4	4	4	4	4	4	2	8	20	10	4	4	4
1881	0	22	2	5	1	1	0	0	1	0	0	0	0	1	0	0	0	0	0	1	1	0	0	0	0	0	1	1	0	0	1	1	1	1	1	5	4	5	5	5	5	5	5	4	24	15	5	5	5
1883	1	23	3	4	1	0	0	0	1	0	0	0	0	0	1	0	0	0	0	1	1	0	1	1	1	1	0	1	0	0	1	2	1	2	2	4	4	3	4	4	2	4	4	7	19	10	4	4	4
1884	0	21	2	4	1	0	0	1	0	0	1	0	0	1	0	0	0	0	0	1	0	1	1	1	0	1	0	1	0	1	1	2	2	2	2	4	4	4	4	4	4	4	3	8	20	11	4	4	4
1885	1	21	3	4	1	0	0	0	1	0	0	1	0	1	0	0	0	0	0	1	0	0	1	1	0	0	0	0	1	1	1	2	2	2	2	5	5	4	5	5	3	3	4	8	24	10	4	3	3
1886	0	21	4	5	1	0	0	0	0	0	0	1	0	1	0	0	0	0	0	1	1	1	1	1	1	0	0	0	1	1	1	2	2	2	2	4	4	4	4	4	4	4	4	8	20	12	4	4	4
1888	0	21	3	5	1	1	0	0	0	0	0	0	0	1	0	0	0	0	0	1	0	0	1	0	1	0	0	0	0	1	1	1	1	1	1	5	5	5	5	5	2	4	2	4	25	8	5	4	4
1890	0	22	2	4	1	0	0	0	0	0	0	0	0	1	1	0	0	0	0	1	0	0	1	1	0	0	0	0	0	0	1	2	2	3	3	4	3	4	4	4	4	4	4	10	19	12	4	4	4
1891	1	21	4	5	1	0	0	0	0	0	0	0	0	0	0	0	0	1	0	1	1	0	1	1	0	0	0	0	0	0	0	2	2	2	2	4	4	4	3	4	4	4	2	8	19	10	3	3	3
1892	1	21	4	5	1	0	0	0	0	0	0	0	0	0	1	0	1	0	0											0	0	2	2	2	2	4	4	4	4	4	2	4	2	8	20	8	4	4	4
1893	0	21	2	4	1	0	0	0	1	0	0	0	0	0	1	0	0	0	0	1	0	0	1	0	0	0	0	0	0	0	0	2	2	1	2	4	5	4	5	5	5	5	5	7	23	15	4	4	4
1896	1	22	2	4	1	0	0	0	0	0	0	0	1	0	0	0	0	0	0	1	1	0	1	1	0	0	0	0	0	0	1	2	2	1	1	4	4	4	5	5	3	3	3	6	22	9	5	4	4
1897	0	21	4	5	1	0	0	0	1	0	0	1	0	0	0	0	0	1	0	1	1	0	1	0	0	1	1	0	1	1	1	3	3	3	2	3	4	4	4	4	5	4	2	11	19	11	3	4	3
1899	0	21	2	4	1	0	0	0	1	0	0	0	0	1	0	0	0	0	0	1	0	0	1	1	0	0	0	0	0	1	1	2	2	2	2	3	3	4	4	4	3	4	4	8	18	11	4	4	4
1900	0	21	1	3	1	0	0	1	0	0	0	0	0	0	1	0	0	1	0	1	1	1	1	1	1	0	0	0	0	1	1	1	1	1	1	5	5	5	5	5	4	4	4	4	25	12	5	4	3
1902	0	21	4	5	1	0	0	0	1	1	0	0	0	1	0	0	0	0	0	1	0	1	1	1	1	1	1	1	0	1	1	1	1	1	2	5	5	5	5	5	4	4	4	5	25	12	4	4	5
1903	0	21	2	4	1	0	0	0	0	0	0	0	0	0	0	1	0	1	0	1	0	0	1	1	0	0	1	1	0	0	1	2	1	1	2	5	4	5	4	4	4	5	4	6	22	13	4	3	4
1905	1	22	4	5	1	0	0	0	0	0	0	0	0	1	0	0	0	0	0	1	1	1	1	1	1	1	1	1	0	1	1	2	2	3	2	4	4	4	3	4	4	4	4	9	19	12	4	4	4
1907	0	21	2	1	0	0	0	1	1	0	0	0	0	1	0	0	0	0	0	1	1	1	1	1	0	0	0	0	0	0	1	2	2	2	2	4	3	4	4	4	4	4	4	8	19	12	4	4	4
1908	1	21	3	5	1	0	0	0	0	0	0	0	0	0	0	0	0	1	0	1	0	0	1	0	0	0	0	0	0	1	1	2	2	2	2	4	4	4	4	4	3	3	3	8	20	9	4	4	4
1909	0	21	2	3	1	0	0	0	1	0	0	0	0	0	0	0	0	1	0	1	1	0	1	0	0	1	0	0	1	1	1	5	1	1	1	5	2	5	5	5	3	4	4	8	22	11	4	4	4
1911	1	18	5	5	1	1	1	1	1	1	1	0	0	0	0	0	0	1	0	0	0	0	1	1	1	1	1	1	0	0	1	1	1	1	1	4	4	4	4	4	1	1	1	4	20	3	4	4	4
1912	0	22	3	3	1	0	0	0	0	0	0	0	0	0	0	1	0	0	0	0	0	0	1	1	0	0	0	0	0	1	1	2	1	2	2	5	2	5	5	5	4	4	2	7	22	10	5	5	5
1914	0	21	2	4	1	0	0	0	1	0	0	0	0	1	0	0	0	0	0	0	0	0	1	1	0	0	0	0	0	0	1	2	2	2	2	3	3	5	5	4	4	3	3	8	20	10	4	4	4
1915	0	20	1	2	1	0	0	1	0	0	0	0	0	0	0	1	0	0	0	1	0	0	0	1	0	0	0	0	0	1	1	2	2	3	3	4	4	4	4	4	4	4	4	10	20	12	4	3	3
1916	0	22	2	4	1	1	0	0	1	0	0	0	0	0	1	1	0	0	0	1	1	1	1	1	1	0	1	1	1	1	1	1	1	1	1	5	5	5	5	5	4	4	4	4	25	12	5	4	5
1917	1	21	2	4	1	0	0	0	0	0	0	0	0	0	0	0	0	1	0	0	0	0	1	1	1	1	1	1	0	0	1	2	2	2	2	4	4	4	4	4	3	3	3	8	20	9	3	3	4
1918	0	22	2	2	1	0	0	0	0	0	1	0	0	0	0	1	0	0	0	1	0	1	1	0	0	0	0	0	0	0	0	2	2	2	2	4	4	4	3	4	4	5	4	8	19	13	4	3	3
1919	1	21	1	4	1	0	0	0	0	0	0	0	0	0	0	1	0	0	0	1	0	0	1	1	0	0	0	0	0	0	0	2	2	2	2	4	4	4	4	4	5	5	5	8	20	15	4	3	4
1922	0	21	2	2	1	1	0	0	1	0	0	1	0	1	0	0	0	1	0	1	0	0	0	0	0	0	0	1	0	1	1	2	2	2	2	4	4	4	4	4	4	4	3	8	20	11	4	4	4
1923	0	21	2	3	1	0	0	0	0	0	0	0	0	0	0	0	0	1	0	0	0	0	0	1	0	0	0	0	0	1	1	1	1	1	1	4	3	4	4	3	4	4	4	4	18	12	4	3	3
1924	1	21	3	5	1	0	0	0	1	0	0	0	0	1	0	0	0	0	0	0	0	0	1	1	0	0	0	0	0	0	1	3	2	3	3	5	5	5	5	5	4	5	5	11	25	14	5	5	5
1925	1	20	4	5	1	1	0	0	0	0	0	0	1	0	0	0	0	0	0	0	0	0	0	1	1	0	0	0	0	0	0	3	3	3	3	3	3	3	3	3	3	3	3	12	15	9	3	3	3
1926	0	22	3	5	1	0	0	0	1	0	0	0	0	0	0	0	0	1	0	1	0	0	1	0	0	0	1	0	0	1	1	1	1	2	2	5	2	4	5	4	5	5	5	6	20	15	5	5	5
1927	0	21	2	5	1	0	0	0	0	0	0	0	0	0	0	0	0	1	0	1	0	0	1	1	1	1	0	0	0	0	1	2	2	2	2	4	3	4	4	5	3	4	4	8	20	11	4	3	4
1928	0	21	3	5	1	0	0	1	1	0	0	0	0	1	0	0	0	1	0	1	0	0	0	1	0	0	0	0	0	1	1	3	2	2	1	5	5	5	4	4	5	5	4	8	23	14	5	4	3
1929	1	23	1	3	0	1	0	0	1	0	1	0	0	0	1	0	0	0	0	0	0	0	1	1	0	0	0	0	0	0	0	2	2	2	2	3	4	3	4	3	4	4	4	8	17	12	5	3	4
1930	0	21	2	4	1	0	0	1	0	0	0	0	0	0	1	0	0	0	0	1	1	1	1	0	0	0	0	0	0	1	1	1	1	1	1	5	5	5	5	5	4	3	3	4	25	10	5	5	5
1931	1	21	4	4	1	0	0	0	1	0	0	0	0	0	1	0	0	0	0											0	1	2	2	3	3	3	4	4	4	4	5	5	4	10	19	14	4	3	3
1933	1	21	2	5	1	1	0	1	1	0	0	0	0	1	0	0	0	0	0	1	1	1	1	1	0	0	0	1	0	0	0	3	2	2	4	4	4	4	3	3	4	4	4	11	18	12	4	4	4
1936	1	19	2	4	1	0	0	0	1	0	0	0	1	0	0	0	0	0	0	1	1	1	1	1	0	0	0	0	0	1	0	2	2	2	2	4	4	4	4	4	4	4	4	8	20	12	4	4	4
1937	1	23	3	5	1	0	0	0	1	1	0	0	0	0	0	0	0	1	0	1	0	0	1	1	0	0	0	0	0	1	1	1	1	1	1	5	5	5	5	5	4	4	5	4	25	13	5	5	5
1938	0	21	3	5	1	0	0	0	0	0	0	0	0	0	0	0	0	1	0	0	0	0	1	1	1	0	0	0	0	1	1	2	2	2	2	4	3	4	4	4	4	4	4	8	19	12	4	4	4
1939	0	20	4	5	1	0	0	0	1	0	0	0	1	1	0	0	0	0	0	1	0	0	0	1	0	0	0	0	0	0	1	1	1	1	1	5	5	5	5	5	4	4	3	4	25	11	4	4	4
1940	1	20	2	5	1	0	0	0	1	0	0	0	0	0	1	0	0	0	0	1	0	0	1	1	0	1	0	0	0	0	1	2	2	2	1	5	5	5	5	5	5	5	5	7	25	15	4	4	4
1943	1	20	4	5	1	0	0	1	1	0	0	0	1	0	0	0	0	1	0	1	1	0	1	1	1	1	1	0	0	1	1	2	2	2	2	4	4	4	4	4	3	3	3	8	20	9	4	4	4
1944	1	24	2	4	1	0	0	1	0	0	0	0	0	0	0	1	0	0	0	1	1	0	1	0	0	0	1	1	0	0	1	1	2	2	2	4	3	5	4	4	4	4	4	7	20	12	4	5	4
1945	0	21	2	4	1	0	0	0	1	0	0	0	0	1	0	0	0	0	0	0	1	0	0	1	0	0	1	1	0	1	1	2	1	2	1	5	5	5	4	5	4	4	4	6	24	12	5	4	4
1946	1	21	2	4	1	0	0	0	0	0	0	0	0	0	0	0	0	1	0	0	0	0	1	1	0	0	0	0	0	0	0	3	2	2	2	4	3	4	3	4	3	4	3	9	18	10	4	4	4
1947	0	20	2	4	1	0	0	0	1	0	0	0	0	1	0	0	0	0	0	1	0	0	1	1	1	0	0	0	0	0	1	2	2	2	2	4	3	4	4	4	3	4	4	8	19	11	4	4	4
1948	1	20	5	5	1	0	0	0	0	0	0	0	0	1	0	0	0	0	0	1	0	0	1	1	0	1	0	0	0	0	1	3	2	3	2	3	4	4	3	3	4	4	4	10	17	12	4	4	4
1949	0	21	2	3	1	0	0	1	1	0	1	0	0	0	1	0	0	0	0	1	0	1	1	1	1	0	0	0	0	0	1	1	1	1	2	4	3	4	5	5	4	5	5	5	21	14	4	3	4
1950	1	20	2	3	1	1	0	0	0	0	0	0	0	0	1	0	0	0	0	1	0	0	1	1	0	0	0	0	0	0	0	3	3	3	2	3	4	3	3	4	4	4	4	11	17	12	4	3	4
1951	0	21	2	5	1	1	0	0	0	0	0	0	0	1	0	0	0	0	0	1	0	0	0	1	0	1	0	0	0	0	1	2	2	2	2	4	4	4	4	4	3	3	2	8	20	8	4	4	4
1952	0	21	2	5	1	0	0	1	0	0	0	0	0	0	1	0	0	1	0	1	1	1	1	1	1	1	1	1	0	0	1	1	1	1	1	4	4	4	4	4	2	3	2	4	20	7	4	4	4
1953	1	21	4	5	1	0	0	0	0	0	0	0	0	0	1	0	0	0	0	1	0	0	0	1	1	0	0	0	0	0	1	2	1	2	2	5	5	5	5	5	2	4	4	7	25	10	5	5	5
1954	0	20	2	4	1	0	0	1	1	0	0	0	0	0	1	0	0	1	0	1	0	0	1	1	1	1	0	0	0	1	1	1	2	2	2	4	4	4	4	4	4	4	4	7	20	12	4	3	3
1955	0	21	2	3	1	1	0	0	0	0	0	0	0	0	0	1	0	0	1	1	0	0	1	1	1	0	0	0	0	0	1	1	1	2	1	4	4	4	4	3	4	4	4	5	19	12	4	4	4
1956	0	21	2	2	1	0	0	0	1	0	0	0	0	1	0	0	0	1	0	1	0	1	1	0	0	0	0	0	0	1	1	1	1	1	1	4	4	4	4	4	3	4	3	4	20	10	5	5	5
1958	0	21	1	5	1	0	0	0	0	0	0	0	0	0	1	0	0	0	0	1	0	1	0	0	0	0	0	0	0	0	0	3	3	4	5	3	4	4	4	4	4	2	2	15	19	8	4	4	4
1959	0	21	2	4	1	0	0	0	0	0	0	0	0	0	1	0	0	0	0	1	1	1	1	1	1	1	1	1	1	1	1	2	2	2	2	4	4	4	4	4	4	3	3	8	20	10	4	4	4
1960	1	21	2	3	1	0	0	1	1	0	0	0	0	0	1	1	0	0	0	1	1	1	1	1	0	0	0	0	0	0	0	1	1	1	1	5	5	5	4	4	3	3	3	4	23	9	4	4	4
1961	1	21	4	4	1	0	0	0	1	0	0	0	1	0	0	0	0	0	0	1	0	0	0	1	0	0	0	0	0	1	1	4	3	4	3	4	4	4	4	4	3	4	3	14	20	10	4	4	4
1962	0	22	2	3	1	0	0	1	0	0	1	0	0	0	1	0	0	0	0	1	1	0	1	1	0	0	0	0	0	1	1	2	2	2	3	4	4	4	4	4	4	4	4	9	20	12	4	4	4
1964	0	21	2	4	1	0	0	0	1	0	0	0	0	0	1	1	0	0	0	1	0	0	1	0	0	0	0	0	0	0	1	1	2	2	1	5	5	5	4	5	4	4	2	6	24	10	4	4	4
1966	0	22	2	3	1	0	0	0	1	0	1	0	0	0	0	0	0	1	0	1	1	0	1	1	1	1	0	1	0	0	1	1	1	2	2	4	5	4	5	4	3	4	5	6	22	12	5	4	4
1967	1	23	2	3	1	0	0	0	0	0	0	1	0	0	1	1	0	0	0	1	0	0	1	1	1	0	0	0	0	1	0	3	2	2	2	4	4	4	4	4	3	3	3	9	20	9	4	4	4
1975	1	21	2	2	1	1	0	0	1	0	0	0	1	1	0	0	0	0	0											0	1	3	3	2	2	5	5	5	5	5	5	5	5	10	25	15	5	4	4
1977	1	21	1	2	0	1	0	1	0	0	0	0	0	0	0	0	0	1	0											0	0	3	3	3	3	3	3	3	3	3	3	3	3	12	15	9	3	3	3
1978	0	21	4	4	1	1	0	0	0	0	0	0	1	1	0	0	0	0	0	0	0	0	1	1	0	0	0	0	0	1	1	2	2	2	2	2	3	5	4	3	3	4	4	8	17	11	5	4	4
1981	0	22	2	3	1	0	0	0	0	0	0	0	0	1	0	0	0	0	0	1	1	1	1	1	1	0	0	0	0	1	1	2	2	3	3	4	4	4	4	4	4	3	4	10	20	11	4	4	4
1985	0	21	3	5	1	0	0	0	0	0	0	0	0	1	0	0	0	0	0	0	0	1	1	1	0	0	0	0	0	1	1	2	1	1	3	4	3	5	4	4	3	1	1	7	20	5	5	5	5
1986	0	21	2	5	1	0	0	0	1	0	0	0	0	1	0	0	0	0	0	1	0	0	1	0	0	0	0	0	0	1	1	2	2	1	2	3	2	4	3	3	4	4	4	7	15	12	4	3	3
1987	0	20	2	3	1	1	0	1	0	0	0	0	0	0	0	0	0	1	0	1	0	0	1	1	0	0	0	0	0	0	0	3	2	2	2	3	3	3	3	4	4	3	3	9	16	10	4	4	3
1988	1	22	2	3	0	0	1	1	1	0	1	0	0	0	0	1	0	0	1											0	1	2	2	2	2	4	3	4	3	3	3	4	2	8	17	9	4	4	4
1989	1	20	2	4	1	0	0	0	0	0	0	1	0	0	1	0	0	0	0	1	0	0	0	1	0	0	0	0	1	0	0	3	3	2	5	3	3	4	4	4	4	4	4	13	18	12	4	4	4
1990	0	22	2	2	1	1	0	1	0	0	0	0	0	0	1	0	0	0	0	0	0	0	1	1	0	0	0	0	0	0	0	2	1	1	2	4	4	4	4	4	3	4	4	6	20	11	4	4	4
1992	0	21	2	5	1	0	0	0	0	0	0	0	0	0	0	0	0	0	1	1	1	0	1	1	1	1	0	0	0	0	1	2	2	2	2	4	3	4	4	4	4	4	4	8	19	12	4	4	4
1993	0	21	2	3	1	1	0	0	0	0	0	0	0	0	0	1	0	0	0	1	1	1	1	1	1	1	1	1	0	1	0	3	4	4	4	3	3	4	4	4	5	5	5	15	18	15	4	4	4
1995	0	21	3	4	1	0	0	1	1	0	0	0	1	1	0	0	0	0	0	1	0	1	1	1	0	0	0	0	0	1	1	1	1	1	1	5	5	5	5	5	3	3	3	4	25	9	5	5	4
1997	0	19	3	5	1	1	0	1	1	0	0	0	0	0	1	0	0	0	0											0	1	2	1	2	2	5	5	5	5	5	4	5	3	7	25	12	5	5	5
1999	0	21	4	4	1	0	0	0	0	0	0	1	0	1	0	0	0	0	0	1	1	0	1	1	1	0	0	1	1	0	1	2	2	2	2	2	3	3	4	3	4	4	4	8	15	12	4	4	4
2001	0	21	2	4	1	0	0	1	1	0	0	0	0	0	1	1	0	0	0	1	0	0	1	0	1	1	1	1	0	0	1	5	1	1	1	5	5	5	5	5	3	4	4	8	25	11	5	5	5
2002	1	22	3	4	1	0	0	0	1	0	0	0	0	0	0	0	0	1	0	1	1	1	1	1	0	0	0	0	0	0	1	1	1	2	2	4	4	5	5	4	2	4	3	6	22	9	4	4	4
2009	1	21	3	4	1	0	0	0	1	0	0	0	0	0	0	0	0	1	0	0	0	0	0	1	0	0	0	0	0	1	0	2	2	2	2	5	5	5	5	5	4	4	4	8	25	12	4	4	4
2010	0	22	3	5	1	0	0	0	0	0	0	0	0	0	1	0	0	0	0	1	1	0	1	1	0	0	0	0	0	1	1	2	2	2	2	4	3	4	4	5	4	5	5	8	20	14	4	4	4
2012	0	21	2	5	1	0	0	0	0	0	0	0	0	1	0	0	0	0	0	1	0	1	1	1	0	0	0	0	0	0	1	2	2	2	2	4	4	4	4	4	4	4	4	8	20	12	4	4	4
2013	0	21	4	4	1	0	0	0	0	0	0	0	0	0	0	0	0	1	0	1	0	0	0	1	0	0	0	0	0	1	1	1	1	1	1	4	4	5	5	5	3	4	4	4	23	11	4	4	5
2016	0	21	2	2	1	0	0	0	0	0	0	0	0	1	1	0	0	0	0	0	0	0	1	1	0	0	0	0	0	0	1	2	2	3	3	3	3	4	3	4	3	4	3	10	17	10	4	4	4
2018	1	21	2	5	1	0	0	0	0	0	0	0	0	1	0	0	0	0	0	1	1	1	1	1	1	0	0	0	0	1	1	2	2	2	2	4	4	4	4	4	3	3	3	8	20	9	4	4	4
2019	0	21	2	4	1	0	0	0	1	0	0	0	0	1	0	0	0	0	0	1	0	0	0	1	0	0	0	0	0	1	1	1	1	1	1	5	5	5	5	5	4	4	4	4	25	12	5	4	4
2020	0	22	3	3	1	1	0	0	0	0	0	0	0	0	1	1	0	0	0	1	0	1	1	0	0	0	0	0	1	0	1	1	1	1	2	4	4	4	4	3	3	3	3	5	19	9	4	4	4
2021	0	20	3	5	1	0	0	0	0	0	0	0	0	0	0	0	0	1	0	1	0	0	1	1	0	0	0	0	0	0	1	2	1	2	1	4	4	4	5	4	4	5	5	6	21	14	5	4	5
2022	1	20	2	3	1	0	0	1	0	0	0	0	0	1	0	0	0	0	0	0	0	1	1	0	0	0	0	0	0	0	0	3	4	2	4	4	4	4	2	4	4	2	4	13	18	10	4	4	4
2023	0	20	4	5	1	1	0	1	0	0	0	0	0	0	0	0	0	1	0	1	1	1	1	0	0	0	0	0	0	1	0	2	1	1	3	4	4	4	3	4	5	4	5	7	19	14	4	1	4
2024	0	22	2	4	1	1	0	0	0	0	0	0	0	0	0	0	0	1	1	0	1	0	1	1	1	0	0	0	0	1	1	3	3	3	3	4	4	4	4	4	4	4	4	12	20	12	4	4	4
2025	0	22	3	4	1	1	0	0	0	0	0	0	1	0	0	0	1	0	0	1	1	1	1	1	0	0	0	0	0	1	1	2	2	1	1	4	4	4	5	4	4	5	5	6	21	14	5	4	4
2026	0	21	3	5	1	0	0	0	1	0	0	0	0	1	0	0	0	0	0	0	0	0	1	1	0	0	0	0	0	0	1	2	2	2	2	3	3	4	4	4	3	4	4	8	18	11	4	3	4
2027	0	22	2	2	1	0	0	0	1	0	0	0	0	0	1	0	0	0	1	1	0	0	1	1	1	1	0	1	0	1	1	2	2	2	2	4	4	4	4	4	4	4	4	8	20	12	4	4	4
2028	1	21	2	4	1	0	0	0	1	0	0	0	1	1	0	0	0	0	0	1	1	0	0	1	0	0	0	0	0	1	1	2	2	2	4	4	4	4	4	4	2	2	2	10	20	6	4	4	5
2030	0	21	1	4	1	0	0	0	1	0	0	0	0	1	0	0	0	0	0	1	0	0	1	1	0	0	0	0	0	1	1	2	2	2	1	5	4	4	4	5	3	2	3	7	22	8	5	4	5
2031	1	27	3	2	1	0	0	1	0	0	0	0	0	0	0	1	0	0	0	1	1	0	1	1	1	0	0	0	0	0	1	2	2	2	2	4	4	5	4	4	4	4	4	8	21	12	4	4	4
2035	0	18	2	2	1	0	0	0	1	0	0	1	0	0	0	0	0	1	0	0	1	0	1	0	1	0	0	1	1	0	1	1	1	1	1	5	5	5	5	3	4	4	4	4	23	12	5	3	3
2036	0	21	3	4	1	0	0	0	0	0	0	0	1	1	0	0	0	0	0	1	0	0	1	1	1	1	0	0	0	1	1	1	1	1	1	4	3	4	4	4	4	3	3	4	19	10	4	4	4
2037	0	21	2	4	1	0	0	0	0	0	0	0	0	0	1	1	0	0	0	1	1	1	1	1	0	0	0	0	0	1	1	1	1	1	1	5	5	5	5	5	2	5	1	4	25	8	5	5	5
2038	0	19	2	3	1	0	0	1	1	0	0	0	0	0	0	0	0	0	1	0	0	0	1	1	0	0	0	0	0	1	1	2	1	1	1	4	4	5	5	5	3	2	4	5	23	9	5	5	5
2039	1	21	4	4	1	1	0	0	0	0	0	0	0	0	0	0	0	1	0	1	0	0	0	0	0	0	0	0	0	0	0	2	2	1	2	5	5	5	5	5	4	4	5	7	25	13	4	4	4
2041	1	22	3	4	1	0	0	0	1	0	0	0	0	0	0	0	0	1	0	1	0	0	1	0	0	0	0	0	0	0	0	2	2	2	2	4	4	4	4	4	4	4	4	8	20	12	4	3	3
2043	1	22	2	4	1	0	0	0	0	0	0	0	1	0	0	0	0	0	0	0	0	0	0	1	0	0	1	0	0	0	0	1	1	3	3	4	2	5	5	5	3	3	3	8	21	9	5	5	5
2044	1	21	3	5	1	0	0	0	0	0	0	1	0	1	0	0	0	0	0	1	0	0	1	1	0	0	0	0	0	0	1	1	3	3	2	5	5	5	4	4	4	4	4	9	23	12	3	3	3
2045	0	21	1	4	1	0	0	0	1	0	0	0	0	0	1	1	0	0	0	1	1	1	1	1	1	0	1	1	0	0	0	2	2	2	2	4	3	4	4	4	3	2	2	8	19	7	4	4	4
2047	0	18	2	3	1	0	0	0	0	0	0	0	0	1	0	1	0	0	0											0	1	2	2	2	2	4	4	4	4	4	3	4	4	8	20	11	4	3	4
2048	0	20	1	3	1	0	0	0	0	1	0	0	0	0	0	0	0	1	0	1	0	0	1	1	1	0	0	0	0	0	1	2	1	1	1	5	4	5	5	5	2	3	2	5	24	7	4	4	4
2050	1	23	1	4	1	0	0	0	0	0	0	0	1	0	0	0	0	0	0	1	1	0	0	0	0	0	0	0	0	0	0	4	3	3	3	4	4	4	4	4	4	4	4	13	20	12	4	4	4
2053	1	20	2	5	1	1	0	0	0	0	0	0	1	1	0	0	0	0	0	1	0	0	1	1	0	0	0	0	0	1	0	3	2	4	5	5	5	4	2	5	5	4	3	14	21	12	5	3	3
2055	1	21	3	4	1	0	0	0	0	0	0	0	0	0	1	0	0	0	0	1	1	0	1	0	0	0	0	0	0	0	1	2	2	2	2	4	4	4	4	4	3	4	2	8	20	9	4	4	4
2056	0	19	3	5	1	0	0	0	0	0	0	0	0	1	0	0	0	1	0	1	0	0	1	0	0	0	0	1	0	0	1	2	2	2	2	3	4	4	3	4	4	4	3	8	18	11	4	3	4
2058	1	21	2	5	1	0	0	0	1	1	0	0	0	0	1	1	0	0	0	0	0	0	1	1	0	0	0	0	0	0	0	2	1	2	3	4	5	5	4	4	4	5	4	8	22	13	5	4	5
2059	0	20	2	4	1	0	0	0	1	0	0	0	0	0	0	1	0	1	0	1	0	0	0	1	1	0	0	0	0	0	1	2	1	2	3	5	4	5	3	4	4	5	5	8	21	14	4	4	5
2060	1	21	2	3	1	0	0	0	0	0	0	0	0	0	1	0	0	0	0	1	0	0	1	1	0	0	0	0	0	1	0	3	3	3	3	3	3	3	3	3	3	3	3	12	15	9	3	3	3
2063	0	18	3	4	1	0	0	0	0	0	0	1	0	0	1	0	0	1	0	1	1	0	1	0	0	0	0	0	1	1	1	1	1	1	1	5	5	5	5	5	4	4	4	4	25	12	5	5	5
2064	0	22	3	5	0	0	0	0	0	0	0	1	0	1	0	0	0	0	0	1	1	1	1	1	1	1	0	0	0	0	1	1	1	1	1	5	5	5	5	5	4	1	4	4	25	9	5	5	5
2066	1	22	5	5	0	0	0	0	1	0	0	0	0	1	0	0	0	0	0	1	1	0	1	0	0	0	0	0	0	0	1	2	2	2	2	5	5	5	5	5	3	4	4	8	25	11	5	5	5
2067	0	20	3	5	1	0	0	0	0	0	0	0	0	1	0	0	0	0	0	0	0	0	1	1	1	0	0	0	0	1	1	2	1	1	1	4	2	5	4	5	2	4	4	5	20	10	4	3	5
2068	0	21	3	5	1	0	0	0	0	0	0	0	0	0	1	0	0	0	0	1	0	0	1	1	1	0	0	0	0	1	1	3	2	2	2	4	4	4	4	4	3	3	3	9	20	9	4	4	4
2069	0	21	3	5	1	0	0	0	0	0	0	0	0	0	0	0	0	1	0	1	0	0	1	1	1	1	0	0	0	1	0	2	2	2	2	4	4	4	4	4	4	4	4	8	20	12	4	4	4
2072	0	20	2	5	1	0	0	0	1	0	0	0	0	0	0	0	0	1	0	1	1	0	1	1	1	1	0	0	0	1	1	1	1	1	1	5	5	5	5	5	1	1	4	4	25	6	5	5	5
2075	0	24	2	2	1	0	0	0	1	0	0	0	0	0	0	0	0	0	1	0	0	0	1	1	0	0	0	0	0	1	1	3	3	3	3	3	3	3	3	3	3	3	3	12	15	9	3	3	3
2077	1	22	4	5	1	0	0	1	0	0	0	0	1	1	0	0	0	0	0	1	0	0	1	1	0	0	0	0	0	1	1	2	2	2	2	5	5	5	5	5	3	3	3	8	25	9	4	5	5
2078	0	21	3	5	1	0	0	0	0	0	0	0	0	0	0	0	0	1	0	1	0	0	1	0	0	0	0	0	1	1	0	2	2	2	2	4	4	4	4	4	2	2	2	8	20	6	4	4	4
2079	1	18	2	2	1	0	0	0	0	0	0	0	0	0	1	0	0	0	0											0	1	1	1	1	1	5	5	5	5	5	2	3	3	4	25	8	5	5	5
2081	0	22	4	5	1	0	0	1	0	0	0	0	0	1	0	0	0	0	0	0	1	0	1	0	0	0	0	0	0	0	1	2	2	2	2	4	4	4	4	4	4	3	3	8	20	10	4	4	4
2083	0	21	3	5	1	0	0	0	0	0	0	0	0	0	1	0	0	0	0	1	1	0	1	1	1	1	0	0	0	0	1	3	2	2	3	2	4	4	4	4	4	4	2	10	18	10	4	4	4
2085	0	20	2	2	1	0	0	1	1	0	0	0	0	0	1	0	0	0	1	1	0	0	0	1	0	0	0	0	0	1	1	1	1	1	1	1	1	1	1	1	4	5	5	4	5	14	5	2	5
2087	0	24	2	4	1	0	0	0	1	0	0	0	0	0	1	0	0	0	0	1	0	0	1	1	0	0	0	0	0	1	1	3	2	2	3	4	4	4	4	4	3	3	4	10	20	10	4	4	4
2088	1	22	2	3	1	0	0	0	1	0	0	0	0	0	0	1	0	0	0	1	1	0	1	1	1	0	1	1	0	1	1	1	1	1	1	4	3	4	4	4	2	2	2	4	19	6	4	4	4
2089	0	23	4	4	1	0	0	0	0	0	0	1	0	0	0	1	0	1	0	0	1	0	1	1	0	0	1	1	0	1	1	2	2	2	2	3	3	4	4	4	3	3	3	8	18	9	4	4	4
2090	0	19	1	4	1	0	0	1	0	0	0	0	0	0	1	0	0	0	0	1	1	0	1	1	1	0	0	1	0	0	1	1	1	1	1	4	4	4	4	3	4	4	4	4	19	12	4	3	4
2092	0	21	3	5	1	0	0	0	0	0	0	0	0	1	0	0	0	0	0	1	1	1	1	1	1	0	0	1	0	1	1	3	1	1	1	2	1	1	1	1	3	5	5	6	6	13	5	4	4
2093	0	21	2	4	1	1	0	0	1	0	0	0	0	0	1	0	0	0	0	1	1	1	1	1	1	1	0	0	0	1	0	1	1	1	2	4	4	4	4	3	4	4	4	5	19	12	4	4	4
2096	1	23	5	5	1	0	0	0	1	0	0	1	1	1	0	0	0	0	0	0	0	1	1	0	0	0	0	0	0	1	0	1	1	1	1	5	5	5	5	5	4	2	3	4	25	9	4	4	5
2097	0	21	1	5	1	1	0	0	0	0	0	0	0	1	0	0	0	1	0	1	0	0	1	1	1	0	0	0	1	1	1	2	2	2	2	4	4	4	4	4	4	2	2	8	20	8	4	4	4
2098	0	23	4	4	0	0	0	0	0	1	0	1	0	0	0	0	0	1	0	1	1	1	1	1	1	1	1	1	1	1	1	1	1	1	1	5	5	5	5	5	3	3	3	4	25	9	5	5	5
2099	0	20	3	4	1	0	0	0	0	0	0	0	0	0	0	0	0	1	0	1	1	0	0	0	0	0	0	0	0	1	1	4	2	2	2	2	2	4	4	4	4	4	4	10	16	12	4	4	4
2100	1	21	1	2	1	0	0	0	0	0	0	0	0	0	1	0	0	0	0	1	1	0	1	1	0	0	0	0	0	1	0	3	2	2	3	4	4	4	4	4	4	5	4	10	20	13	4	4	3
2101	1	25	5	4	1	0	0	1	0	0	0	0	0	0	1	1	0	0	0	1	1	1	1	0	0	0	1	0	0	1	1	1	1	2	1	5	5	5	5	5	2	1	2	5	25	5	5	5	5
2102	1	24	4	2	0	0	0	1	0	0	0	0	0	0	1	1	0	0	0	1	0	0	1	0	0	0	0	0	0	0	1	4	4	4	3	4	5	5	5	5	3	2	2	15	24	7	4	4	4
2105	0	22	2	4	1	0	0	0	1	0	0	0	0	1	0	0	0	0	0	1	1	0	1	1	1	0	0	0	0	1	1	2	2	2	2	4	4	4	4	4	2	4	4	8	20	10	4	4	4
2107	1	20	2	4	1	0	0	0	0	0	0	0	0	1	1	0	0	0	0	1	0	0	0	0	0	0	0	0	0	1	1	3	3	3	3	3	3	3	3	3	3	3	3	12	15	9	3	3	3
2108	0	19	3	5	1	0	0	0	0	0	0	0	0	1	0	0	0	0	0	0	0	0	1	1	0	1	0	0	0	1	1	2	2	2	2	4	4	4	4	4	4	4	4	8	20	12	4	3	3
2110	1	19	4	5	1	1	0	0	0	0	0	1	0	1	0	0	0	0	0	0	1	0	0	1	1	0	1	0	0	0	0	3	3	3	3	3	3	4	3	4	4	4	4	12	17	12	4	3	3
2112	1	22	3	5	1	0	0	0	0	0	0	1	0	1	0	0	0	0	0	0	1	0	1	1	0	0	0	0	0	1	1	5	5	5	5	5	5	5	5	5	5	5	5	20	25	15	5	5	5
2113	0	20	3	4	1	0	0	0	1	0	0	0	0	0	0	0	0	1	0	1	1	0	1	1	1	0	0	0	0	0	1	2	2	2	2	4	4	4	4	4	2	2	2	8	20	6	4	4	4
2116	0	19	4	5	1	0	0	0	0	0	0	0	1	0	0	0	0	1	0	1	0	1	1	1	1	0	1	1	0	1	1	2	2	2	2	4	4	4	4	4	2	2	2	8	20	6	4	4	4
2117	1	21	2	4	1	0	0	0	0	0	0	0	0	1	0	1	0	0	0	1	1	1	1	1	0	0	0	0	0	1	1	2	4	4	4	4	4	4	4	4	4	4	4	14	20	12	4	4	4
2119	1	22	2	5	1	0	0	0	1	0	0	0	0	0	1	0	0	1	0	1	0	0	1	1	1	1	0	0	0	1	0	2	2	2	2	4	4	4	4	4	4	4	4	8	20	12	4	3	3
2120	0	20	3	4	1	0	0	0	1	0	0	0	0	0	0	0	0	1	0	1	1	0	0	0	0	0	0	0	0	1	1	5	1	1	1	5	5	5	5	5	5	5	5	8	25	15	5	5	5
2122	0	20	3	4	1	1	0	0	0	0	0	0	0	1	1	0	0	0	0	0	1	0	1	1	0	0	0	0	0	0	1	3	3	3	3	4	4	4	4	4	3	4	2	12	20	9	4	4	4
2123	0	19	1	3	1	0	0	0	1	0	1	0	0	1	0	0	0	0	0	1	1	1	1	1	1	1	1	1	1	1	1	3	2	3	2	3	3	4	4	4	4	4	4	10	18	12	4	4	4
2124	1	19	3	5	1	0	0	0	0	0	0	0	0	0	1	0	1	0	0	1	1	0	1	0	0	0	0	0	0	0	1	2	2	2	3	4	4	4	4	4	3	3	3	9	20	9	4	4	4
2125	1	19	2	4	1	0	0	0	0	0	0	0	0	0	0	0	0	1	0	1	0	0	1	0	0	0	0	0	0	1	1	5	1	1	1	5	5	5	5	5	3	5	5	8	25	13	5	5	5
2129	0	19	4	5	1	0	0	0	1	0	0	0	0	0	1	0	0	0	0	1	1	1	1	1	1	0	0	0	1	1	1	1	1	2	2	4	4	4	4	4	4	4	3	6	20	11	4	4	4
2132	1	21	2	4	1	0	1	0	0	0	0	0	0	0	0	0	0	1	0	1	0	0	1	0	0	0	0	0	0	1	1	1	1	1	1	5	5	5	5	5	2	4	4	4	25	10	5	4	5
2133	0	21	3	4	1	1	0	0	0	0	0	0	0	0	0	0	0	1	0	1	1	1	1	0	0	0	0	0	0	1	1	4	4	4	4	4	4	4	4	4	4	4	4	16	20	12	4	4	3
2134	0	19	4	5	1	0	0	0	0	0	0	0	0	1	0	0	0	0	0	1	1	0	0	1	0	1	1	0	0	1	1	2	2	2	2	5	4	5	5	5	5	5	5	8	24	15	5	5	5
2135	1	21	2	3	1	1	0	0	0	0	0	0	0	0	0	1	0	1	0	1	1	1	1	1	1	1	1	1	1	1	0	3	3	3	3	3	3	3	3	3	3	3	3	12	15	9	3	3	3
2136	1	20	2	3	1	0	0	0	0	0	0	0	0	0	0	0	0	0	1	1	1	1	1	1	0	0	0	0	0	0	1	1	1	1	1	4	5	5	5	5	2	4	4	4	24	10	4	4	4
2137	0	21	4	5	1	0	0	1	0	0	0	0	1	0	0	0	0	0	0	0	0	0	1	1	0	0	0	0	0	1	1	2	2	2	2	2	4	4	4	4	4	4	4	8	18	12	4	4	4
2138	1	19	2	4	1	0	0	0	0	0	0	0	0	0	0	0	0	1	0	1	0	0	1	1	0	0	0	0	0	1	0	1	1	1	1	4	4	4	4	4	2	2	2	4	20	6	4	4	4
2140	0	20	3	4	1	0	0	0	0	0	0	0	0	0	1	0	0	0	0	1	1	1	1	1	1	0	0	0	0	0	0	1	1	1	1	5	5	5	5	5	1	5	5	4	25	11	5	5	5
2141	0	23	3	3	1	0	1	1	1	0	0	0	0	0	0	1	0	0	0	1	1	0	1	1	1	0	1	1	0	0	1	1	1	1	1	5	5	5	5	5	4	5	3	4	25	12	5	5	5
2142	0	20	2	3	1	0	0	1	0	0	0	0	0	1	1	0	0	0	0	1	0	0	1	0	0	0	0	0	0	1	1	2	2	2	2	4	3	4	4	4	4	4	4	8	19	12	4	3	3
2143	1	19	2	4	1	0	0	0	0	0	0	0	0	0	0	0	0	1	0	1	0	0	1	1	0	0	0	0	0	1	0	3	2	2	2	3	4	4	3	4	4	4	4	9	18	12	4	4	4
2144	1	18	2	5	1	0	0	0	0	0	0	0	0	1	0	0	0	0	0	1	0	0	1	1	0	0	0	0	0	1	0	1	1	2	1	4	4	4	4	4	3	4	4	5	20	11	4	4	4
2145	0	21	2	4	1	0	0	0	0	0	0	0	0	0	1	0	0	1	0	1	0	1	1	1	0	0	0	0	0	0	1	2	2	2	2	4	4	4	4	4	3	4	4	8	20	11	4	4	4
2146	1	21	2	3	1	0	0	0	1	0	0	0	0	0	1	1	0	0	0	1	0	0	1	0	0	0	0	0	0	1	0	2	2	2	2	2	3	4	4	4	3	4	4	8	17	11	4	4	4
2148	1	24	1	5	1	0	0	0	0	0	0	0	0	0	1	1	0	0	0	1	1	0	0	0	1	0	0	0	0	0	1	5	4	4	5	5	4	5	4	5	5	4	5	18	23	14	5	5	4
2149	0	22	3	4	1	0	1	1	1	0	0	0	0	0	0	0	0	1	0	1	1	1	1	1	0	0	0	0	0	0	1	4	2	2	2	5	5	5	5	5	3	4	4	10	25	11	4	4	4
2153	1	22	2	3	1	0	0	0	0	0	0	0	0	0	0	1	0	0	0	1	1	0	1	1	0	0	0	0	0	1	0	3	3	3	3	3	3	3	3	3	3	3	3	12	15	9	3	3	3
2154	1	19	2	4	1	1	0	0	0	0	0	0	0	0	1	0	0	0	0	1	1	1	1	0	0	0	0	0	0	1	0	1	1	1	1	3	4	4	4	4	2	4	4	4	19	10	4	4	4
2156	1	22	2	5	1	0	0	1	0	0	0	0	0	0	1	1	0	0	0	0	0	0	1	1	0	0	0	0	0	1	0	3	3	3	3	3	3	3	3	3	3	3	3	12	15	9	3	3	3
2160	1	23	1	4	1	0	0	0	0	0	0	0	0	0	1	0	0	0	0	1	1	1	1	1	0	0	0	0	0	0	1	2	2	2	3	4	4	4	4	4	4	4	4	9	20	12	4	3	4
2162	0	18	4	5	1	0	0	0	0	0	0	0	0	0	0	0	0	1	0	0	1	0	0	1	1	0	1	0	0	0	1	2	2	2	2	4	4	3	4	4	2	2	2	8	19	6	4	4	4
2166	1	19	2	4	1	1	0	0	1	0	1	0	0	1	0	0	0	0	0	1	1	1	1	0	0	0	0	0	0	1	1	1	2	2	2	1	2	2	2	2	2	2	2	7	9	6	3	3	4
2168	1	19	4	5	1	0	0	0	0	0	0	0	0	0	0	0	0	1	0	1	0	0	1	1	0	0	0	0	0	0	1	1	1	1	1	5	5	5	4	5	2	5	5	4	24	12	5	5	5
2169	1	22	2	5	0	0	0	0	1	0	1	0	0	1	0	0	0	1	0	1	1	0	1	1	1	0	0	0	0	1	1	1	1	1	1	5	5	5	4	4	3	3	3	4	23	9	5	3	4
2170	1	20	3	5	1	0	0	0	0	0	0	0	0	1	0	0	0	0	0	1	1	0	1	1	1	0	0	0	0	0	1	2	2	2	2	4	4	4	4	4	3	4	4	8	20	11	4	4	4
2171	0	21	2	4	1	0	0	0	0	0	0	0	0	0	1	0	0	1	0	1	0	0	0	1	1	0	0	0	0	1	1	2	2	2	2	4	3	4	4	4	4	4	4	8	19	12	4	4	4
2172	1	22	2	2	1	0	0	1	0	0	0	0	0	0	1	0	0	0	0	1	1	0	0	0	0	0	0	0	0	0	1	1	1	1	1	5	5	5	5	5	1	1	1	4	25	3	5	5	5
2173	0	21	3	4	1	1	0	0	0	0	1	0	0	0	0	0	0	1	0	1	0	0	1	1	1	1	0	0	0	1	1	2	2	2	2	4	4	4	4	4	4	4	4	8	20	12	4	4	4
2175	0	18	1	3	1	0	1	0	1	0	0	0	0	0	1	0	0	0	0	0	0	0	1	1	0	0	0	0	0	0	0	2	2	2	2	4	4	4	4	4	4	4	4	8	20	12	4	4	4
2176	0	22	3	5	1	0	0	0	0	0	0	0	0	0	1	0	0	0	0	1	1	0	1	1	1	0	0	0	0	0	1	2	2	2	2	4	4	4	4	4	3	4	4	8	20	11	4	4	4
2177	0	18	3	4	1	0	0	0	0	0	0	0	0	0	0	0	0	1	0	1	0	0	1	1	1	0	0	0	1	1	1	2	1	2	2	4	4	4	5	4	4	4	4	7	21	12	5	4	4
2181	1	21	3	3	1	0	0	0	0	0	0	0	0	0	0	0	0	1	0	1	1	0	1	1	0	0	1	0	0	0	1	1	1	1	1	5	5	5	5	5	4	4	4	4	25	12	5	5	5
2182	1	20	3	5	1	1	0	0	0	0	0	0	0	1	0	0	0	1	0	1	1	1	1	1	1	1	0	0	0	0	1	2	1	2	2	5	5	5	5	5	4	4	4	7	25	12	5	5	5
2183	1	18	3	5	1	0	0	0	0	0	0	0	0	1	1	0	0	0	0	0	0	0	1	1	0	0	0	0	0	0	1	2	2	2	2	4	4	4	4	4	3	4	4	8	20	11	4	3	3
2184	1	21	4	5	1	1	0	0	0	0	0	0	0	1	1	0	0	0	0	1	1	1	1	1	1	1	1	1	0	0	1	2	2	2	2	4	4	4	4	4	2	2	2	8	20	6	4	4	4
2185	0	20	2	3	1	0	0	0	1	0	0	0	0	1	0	0	0	0	0	1	1	0	1	1	1	1	1	0	0	0	1	2	2	2	2	4	4	4	5	4	3	3	3	8	21	9	4	4	4
2186	1	19	2	5	1	0	0	0	0	0	0	0	0	0	1	0	0	1	0	1	0	0	0	1	0	0	0	0	0	0	0	1	1	1	1	5	5	5	5	5	3	4	4	4	25	11	5	5	5
2187	1	22	2	1	1	0	0	0	0	0	0	0	0	0	0	1	0	0	0	0	1	0	0	0	0	0	1	0	0	0	0	2	2	3	4	3	3	3	4	4	4	4	4	11	17	12	4	4	4
2189	1	18	4	4	1	0	1	0	0	0	0	0	0	0	0	0	0	1	0	1	1	1	1	0	1	0	0	0	0	1	1	2	2	2	2	4	4	4	4	4	3	3	3	8	20	9	4	4	4
2190	1	22	2	3	1	0	0	0	0	0	0	0	0	0	0	1	0	0	0	1	1	1	1	0	1	1	1	1	1	0	0	4	2	4	4	4	4	3	5	5	5	3	4	14	21	12	4	4	3
2193	0	22	3	5	1	0	0	0	0	0	0	0	1	0	0	0	1	0	0	1	0	0	1	1	0	0	0	0	0	0	1	2	2	2	2	4	4	4	4	4	4	4	4	8	20	12	4	4	4
2194	1	18	1	3	1	0	0	0	0	0	0	0	0	0	0	0	0	1	0	1	1	1	0	0	0	0	0	0	0	0	1	1	1	2	2	4	4	4	4	4	3	4	4	6	20	11	4	4	4
2196	1	22	2	2	1	0	0	0	0	0	0	0	0	0	0	0	0	1	0	1	1	1	1	1	0	0	0	0	0	1	0	2	2	2	2	5	4	4	3	4	3	4	3	8	20	10	4	4	4
2197	1	20	2	3	1	0	0	1	1	0	0	0	0	0	0	0	0	1	0	1	1	0	0	0	0	0	0	1	1	0	1	2	2	1	2	4	4	4	4	5	3	3	3	7	21	9	4	3	4
2199	0	23	1	5	1	0	0	0	0	0	0	0	1	0	0	0	1	0	0	1	1	0	1	0	0	0	0	0	0	1	0	3	3	4	2	4	4	4	4	4	5	5	2	12	20	12	4	4	3
2200	0	20	3	5	1	0	0	1	0	0	0	0	0	0	0	0	1	1	0	1	1	1	1	1	0	0	0	0	0	0	1	2	1	2	2	4	4	5	4	4	4	4	4	7	21	12	4	4	5
2201	0	18	2	2	1	0	0	0	0	0	0	1	0	0	1	0	0	0	0	1	1	1	1	1	1	1	0	0	0	0	1	1	1	1	1	3	3	4	4	4	4	4	4	4	18	12	4	4	4
2202	1	22	2	3	0	1	0	1	1	0	0	0	0	0	1	1	0	0	0	1	0	0	1	1	0	1	0	0	0	0	1	1	2	2	1	5	3	5	4	5	3	4	3	6	22	10	5	4	5
2206	1	19	3	5	1	0	0	0	0	0	0	0	0	1	0	0	0	0	0	1	1	0	1	1	0	0	0	0	0	1	1	2	2	2	3	4	4	4	4	4	5	5	5	9	20	15	4	3	4
2207	0	19	4	5	1	0	0	0	1	0	0	0	1	1	0	0	0	0	0	0	0	0	0	1	0	0	0	0	0	0	1	2	1	2	2	4	4	4	4	4	4	4	2	7	20	10	4	4	4
2208	1	21	4	5	1	0	0	1	0	0	0	0	0	0	0	0	0	1	0	0	1	0	1	1	0	0	0	0	1	0	0	2	2	2	2	2	3	3	4	4	5	5	5	8	16	15	5	2	2
2211	1	21	2	4	1	0	0	0	1	0	0	0	0	1	0	0	0	1	0	1	1	0	0	1	0	0	0	0	0	0	0	3	2	2	2	4	2	4	4	4	4	4	4	9	18	12	4	4	4
2212	1	20	4	5	1	0	0	0	0	0	0	0	0	1	0	0	0	0	0	1	0	0	0	0	0	0	0	0	0	1	0	4	1	3	4	4	4	4	4	4	5	5	5	12	20	15	4	4	4
2216	0	20	4	5	1	0	0	0	0	0	0	0	0	1	0	0	0	0	0	0	0	0	1	1	0	0	0	0	0	0	1	2	2	2	2	4	4	4	4	4	3	3	3	8	20	9	4	4	4
2217	1	20	2	3	1	0	0	0	0	0	0	0	0	0	0	0	1	1	0											0	1	3	2	3	2	4	2	4	3	4	4	5	5	10	17	14	4	3	4
2218	1	18	2	3	1	0	0	0	0	0	0	0	0	0	0	1	0	0	0	1	1	0	1	1	1	0	0	0	0	0	1	2	2	2	2	4	4	4	4	4	4	4	4	8	20	12	3	3	3
2220	1	23	2	1	1	0	0	0	0	0	0	0	0	0	0	0	0	1	0	1	1	1	1	1	1	1	1	1	0	0	0	2	2	2	2	4	4	4	4	4	3	4	3	8	20	10	4	3	3
2221	1	22	1	3	1	1	0	0	0	0	0	0	0	0	0	0	0	0	1	1	1	1	1	1	1	1	1	1	0	1	0	1	1	1	1	5	5	5	5	5	4	3	4	4	25	11	5	5	5
2222	0	21	4	5	1	0	0	0	0	0	0	0	0	1	0	0	0	1	0	1	0	0	1	0	0	1	0	0	0	1	0	3	3	2	2	4	4	4	4	4	5	5	2	10	20	12	4	4	4
2223	0	20	2	4	1	0	0	0	0	0	0	0	1	0	0	1	0	0	0	1	1	0	0	0	0	0	0	0	0	1	1	1	1	1	1	5	5	5	5	5	2	2	1	4	25	5	5	5	5
2224	1	20	3	5	1	0	0	0	0	0	0	0	0	1	0	0	0	0	0	0	0	0	1	1	0	0	0	0	0	0	0	2	2	2	2	2	4	4	4	4	4	4	4	8	18	12	4	3	4
2226	1	19	2	5	1	1	0	0	1	0	0	0	0	0	0	0	0	1	0	1	0	0	0	1	1	0	0	0	0	1	1	1	1	1	1	4	4	4	4	5	4	4	4	4	21	12	4	4	4
2227	1	22	2	4	1	0	0	0	0	0	0	0	0	1	0	0	0	0	0	1	0	0	1	1	0	0	0	0	0	0	1	2	1	1	1	4	4	5	5	5	4	4	4	5	23	12	4	5	4
2228	0	19	2	3	1	0	0	0	1	0	0	0	0	0	0	0	0	1	0	0	0	0	0	1	0	0	0	0	0	0	1	2	2	2	2	4	2	4	4	4	4	4	4	8	18	12	4	3	3
2229	1	18	2	3	1	0	0	0	0	0	0	0	0	0	1	0	0	0	0	1	1	0	1	1	0	1	0	0	0	1	1	2	2	2	2	5	5	5	5	5	4	4	4	8	25	12	5	5	5
2230	0	20	3	4	1	0	0	0	1	0	0	0	0	0	0	0	0	1	0	1	0	0	1	1	1	0	0	1	0	0	1	2	1	2	2	4	4	4	4	4	4	5	5	7	20	14	4	4	4
2233	1	20	3	5	1	0	0	0	0	0	0	1	0	0	0	0	0	1	0	1	1	1	1	1	1	0	1	1	0	0	0	1	1	1	2	4	4	4	4	3	4	4	4	5	19	12	4	3	4
2235	1	22	3	1	1	0	0	0	0	0	0	0	0	0	0	0	0	0	1	1	1	1	1	1	1	1	1	1	1	1	0	1	1	1	1	1	1	1	1	1	5	5	5	4	5	15	5	5	5
2236	0	22	2	4	1	0	0	0	0	0	0	0	0	0	1	0	0	0	0	1	1	0	1	0	1	0	1	1	1	0	1	2	2	2	2	4	4	4	4	4	4	4	4	8	20	12	4	4	4
2237	1	21	3	5	1	0	0	0	1	0	0	0	0	1	0	0	0	0	0	0	0	0	0	1	0	0	0	0	0	1	0	2	2	2	2	4	4	4	4	4	3	3	2	8	20	8	4	4	4
2239	1	20	3	5	1	0	0	0	0	0	0	1	0	0	1	1	0	0	0	1	0	0	0	1	0	0	0	0	1	1	0	1	1	1	1	4	4	4	5	4	4	5	5	4	21	14	4	5	4
2240	0	18	2	4	1	0	0	1	1	0	1	0	0	0	0	1	0	0	0	0	0	0	1	1	1	1	0	0	0	1	1	2	2	2	2	4	3	4	3	4	4	4	4	8	18	12	4	4	4
2241	0	18	3	5	1	0	0	0	0	0	0	0	0	0	0	0	0	1	0	1	0	0	1	1	0	0	1	1	1	0	1	3	3	3	3	5	5	5	5	5	3	3	3	12	25	9	3	3	3
2242	1	19	3	4	1	0	0	0	0	0	0	0	0	1	0	0	0	0	0	1	1	0	1	1	1	1	1	1	0	0	1	1	1	1	1	5	5	5	5	5	3	4	4	4	25	11	5	5	5
2243	0	22	2	2	1	1	0	0	0	0	0	0	0	0	0	0	0	0	1	1	1	1	1	1	1	1	1	1	1	1	1	4	4	4	4	4	4	4	4	4	4	4	4	16	20	12	5	4	4
2244	0	20	2	4	1	0	0	0	0	0	0	0	0	1	0	0	0	1	0	1	1	1	1	1	0	0	0	0	0	0	1	1	1	2	1	1	4	4	4	4	3	3	3	5	17	9	4	4	4
2245	1	19	1	3	1	0	0	0	0	0	0	0	0	0	1	1	0	0	0	1	0	0	1	1	0	0	0	0	0	0	0	2	2	2	2	4	4	3	4	3	4	4	4	8	18	12	4	3	4
2246	1	19	3	5	1	0	0	0	0	0	0	0	0	0	0	0	0	1	0	1	0	1	1	1	0	1	0	0	0	1	1	3	2	4	4	4	4	5	4	4	4	5	5	13	21	14	4	4	5
2247	1	19	2	5	1	0	0	0	0	0	0	0	0	0	1	0	0	0	0	1	0	0	1	1	0	0	0	0	0	0	0	2	2	2	3	4	4	4	3	3	3	4	4	9	18	11	4	3	4
2251	0	20	3	5	1	0	0	0	1	0	0	0	0	1	0	0	0	1	0	0	0	1	1	1	0	0	0	0	0	1	0	3	2	2	3	4	3	4	4	4	5	4	4	10	19	13	3	3	4
2252	1	18	2	3	1	0	0	0	0	0	0	0	0	0	1	0	0	0	0	1	0	0	1	1	0	0	0	0	0	1	0	3	3	3	3	4	4	4	4	4	3	4	3	12	20	10	4	4	5
2253	0	19	2	4	1	0	0	0	0	0	0	0	0	0	0	0	0	1	0	1	1	0	1	1	1	1	1	1	0	1	1	2	2	2	2	4	4	4	4	4	4	4	4	8	20	12	4	4	4
2255	0	30	3	3	1	1	1	1	0	0	0	0	0	0	0	0	0	1	0	1	1	1	1	1	0	0	0	0	0	1	1	3	3	3	3	3	3	3	3	3	3	3	3	12	15	9	3	3	3
2257	1	18	3	2	1	0	0	0	0	0	0	0	0	0	0	1	0	0	0	0	0	0	1	1	0	0	0	0	0	0	1	1	1	2	1	3	2	4	4	4	4	5	5	5	17	14	5	3	4
2258	1	19	2	5	1	0	0	0	0	0	0	0	0	0	0	0	1	0	0											0	0	2	2	2	2	4	4	4	4	4	3	4	4	8	20	11	4	4	4
2259	0	19	2	4	1	0	0	0	0	0	0	0	0	1	0	0	0	0	0	1	0	0	1	1	1	0	0	1	0	1	0	1	1	2	2	4	4	4	4	4	3	4	4	6	20	11	4	4	4
2260	0	20	2	3	1	1	0	0	1	0	0	0	0	0	1	0	0	0	1	1	1	1	1	1	1	1	1	1	1	1	1	1	1	1	1	4	4	4	4	4	4	4	4	4	20	12	4	4	4
2262	0	19	2	5	1	0	0	0	0	0	0	0	0	0	0	0	0	1	0	1	1	0	1	1	0	0	0	0	0	0	1	5	5	5	5	5	5	5	5	5	5	5	5	20	25	15	1	1	1
2263	0	21	2	4	1	0	0	0	0	0	0	1	0	1	0	0	0	0	0	1	1	0	1	0	0	0	0	0	0	0	1	2	2	3	2	4	4	4	4	4	3	4	4	9	20	11	4	4	4
2264	1	21	2	3	1	0	0	0	0	0	0	0	0	0	0	0	0	1	0	1	1	0	1	1	1	0	0	0	0	0	1	3	3	3	3	3	3	3	3	3	3	3	3	12	15	9	3	3	3
2265	1	20	2	4	1	0	0	0	1	0	0	0	0	0	1	1	0	0	0	1	1	0	1	1	0	0	0	0	0	0	1	1	1	1	1	4	4	4	4	4	3	3	2	4	20	8	4	4	4
2268	0	19	2	2	1	0	0	0	0	0	0	0	0	1	0	0	0	0	0	1	0	0	0	0	0	0	0	0	0	0	0	3	3	3	3	4	4	4	4	4	4	4	4	12	20	12	4	4	4
2269	0	20	4	4	1	1	0	1	0	0	0	0	0	1	0	0	0	0	0	1	0	0	1	1	0	0	0	1	0	1	1	3	2	2	2	5	3	4	4	4	5	4	5	9	20	14	5	3	4
2270	1	21	4	5	1	0	0	0	1	0	0	0	0	0	0	0	0	1	0	1	1	0	1	1	1	1	1	1	0	0	0	1	1	2	1	5	5	5	5	5	4	4	4	5	25	12	4	4	3
2273	0	19	2	4	1	0	0	0	0	0	0	0	0	0	0	0	0	1	0	1	0	0	0	1	1	0	0	0	0	0	1	2	1	2	2	4	4	4	4	4	4	4	4	7	20	12	5	4	4
2274	1	24	3	5	1	0	0	0	0	0	0	0	0	0	1	0	0	0	1	1	1	0	1	1	0	1	1	1	0	0	1	3	2	2	2	5	5	5	5	5	4	4	4	9	25	12	5	4	4
2275	1	20	4	5	1	0	0	0	0	0	0	0	0	1	0	0	0	1	0	1	0	0	1	1	0	0	0	0	0	1	0	2	2	2	3	4	4	4	4	4	4	4	4	9	20	12	4	3	4
2277	1	18	3	5	1	0	0	0	0	0	0	0	0	1	0	0	0	1	0	1	1	1	1	1	0	0	0	0	1	0	0	2	2	3	4	5	5	5	5	5	5	5	5	11	25	15	4	4	4
2278	0	20	2	2	0	0	0	0	1	0	1	0	0	0	0	0	0	1	0	1	0	0	1	0	0	0	0	0	0	1	1	2	1	2	2	4	2	4	4	4	4	4	3	7	18	11	4	4	4
2282	0	21	2	2	0	0	0	1	1	0	0	0	0	0	1	0	0	0	1	1	0	0	1	1	0	0	0	1	0	1	0	2	2	3	3	4	4	4	3	3	3	2	2	10	18	7	4	4	4
2283	1	20	3	4	1	0	0	0	0	0	0	0	0	0	0	0	0	1	0											0	0	2	2	2	2	4	4	4	3	4	3	3	3	8	19	9	4	4	4
2284	1	25	1	3	1	0	0	0	0	0	0	0	0	1	0	0	0	0	0	1	1	0	0	0	0	0	0	0	0	1	0	3	1	1	1	5	5	3	3	4	5	5	5	6	20	15	4	3	3
2285	1	19	2	4	1	0	0	0	0	0	0	0	0	1	0	0	0	1	0	1	0	0	1	1	0	0	0	0	0	0	1	2	2	2	2	4	3	4	3	4	3	3	3	8	18	9	4	4	4
2287	1	20	2	3	1	0	0	0	0	0	0	0	0	0	1	0	0	0	0	0	0	0	0	1	0	0	0	0	0	0	1	2	2	2	2	4	4	4	4	4	4	4	4	8	20	12	4	4	4
2288	1	22	2	5	1	1	1	0	0	0	0	0	0	0	1	0	0	0	0	1	0	0	1	1	1	0	0	0	0	1	0	2	2	2	2	4	4	4	4	4	3	4	4	8	20	11	4	3	3
2289	0	22	3	5	1	0	0	0	0	0	0	0	0	1	0	0	0	0	0	1	1	1	1	0	0	0	0	0	0	1	1	1	1	1	1	5	5	5	5	5	3	4	4	4	25	11	5	5	5
2291	0	21	1	5	1	0	0	0	0	0	1	0	1	0	0	0	0	0	0											0	1	2	1	1	1	5	5	5	5	5	3	3	3	5	25	9	4	4	4
2292	0	21	2	3	1	0	1	0	0	0	0	0	0	1	0	0	0	0	0	1	1	0	1	1	1	0	1	1	0	0	1	2	1	2	2	4	3	4	4	4	4	4	4	7	19	12	4	4	4
2293	1	20	4	4	1	0	0	0	0	0	0	0	0	0	1	0	0	1	0	1	1	0	1	1	1	0	0	0	0	0	0	1	1	1	4	5	5	5	5	5	3	1	1	7	25	5	5	5	5
2296	1	19	3	5	1	0	0	0	0	0	0	0	0	0	0	0	0	1	0	1	1	0	1	1	1	1	1	0	0	0	0	2	1	3	3	5	5	5	3	4	4	5	5	9	22	14	5	3	5
2297	1	21	2	2	1	0	0	0	0	0	0	0	0	0	0	1	0	0	0	1	0	1	1	1	0	1	0	0	0	1	0	2	1	1	2	3	3	3	4	4	4	4	4	6	17	12	4	3	3
2298	1	19	2	4	1	0	0	0	0	0	0	0	1	0	0	0	0	0	1	0	0	0	1	0	0	0	0	0	0	0	1	1	1	1	1	4	4	4	4	4	3	3	3	4	20	9	4	4	4
2300	0	22	2	3	1	0	0	0	1	0	0	0	0	0	1	0	0	0	0	1	1	1	1	1	0	0	0	1	0	0	1	1	1	1	3	5	5	5	5	5	3	4	4	6	25	11	4	4	4
2301	0	21	2	4	1	0	0	0	0	0	0	0	0	0	0	0	0	1	0	1	0	1	1	1	1	1	1	0	0	1	1	1	1	1	1	4	4	3	4	4	4	4	4	4	19	12	4	3	4
2303	1	21	2	5	1	0	0	0	0	0	0	0	0	0	0	0	0	1	0	0	1	0	0	1	0	0	0	0	0	1	0	1	1	1	3	5	5	5	5	5	1	1	3	6	25	5	5	5	5
2304	0	19	1	4	1	0	0	0	1	0	0	0	0	1	1	0	0	0	0	0	0	0	1	1	1	0	0	0	0	1	1	2	1	4	4	2	4	4	4	5	5	5	5	11	19	15	5	2	3
2305	0	19	3	4	1	0	0	0	0	0	0	0	0	0	1	1	0	0	0	1	0	0	1	1	1	1	0	0	0	0	1	4	2	2	2	4	4	5	5	5	3	4	4	10	23	11	5	5	5
2307	0	19	3	5	1	0	0	0	0	0	0	0	0	1	0	0	0	1	0	1	1	1	1	1	0	0	0	0	0	0	1	2	2	2	2	4	4	4	4	4	4	4	4	8	20	12	4	4	4
2309	0	22	2	4	1	0	0	0	0	0	0	0	0	0	0	0	0	1	0	1	1	0	1	1	1	0	0	0	0	1	1	1	1	1	1	4	5	5	5	5	4	5	5	4	24	14	5	5	5
2311	1	20	5	5	1	0	0	0	0	0	0	0	0	0	0	0	1	0	0	1	1	0	0	1	0	0	1	0	0	1	0	2	1	2	3	4	4	4	4	4	4	4	4	8	20	12	4	4	4
2312	0	19	3	5	1	1	0	0	0	0	0	0	0	0	1	0	0	0	0	1	0	1	1	1	0	0	0	0	0	0	0	3	3	4	3	3	2	4	3	4	4	4	4	13	16	12	3	3	3
2313	0	18	2	5	1	1	0	0	1	0	0	0	0	0	0	0	0	1	0	1	1	0	1	1	1	0	1	1	0	1	1	2	2	2	2	4	2	4	4	4	4	4	4	8	18	12	4	4	4
2314	0	22	2	4	0	1	0	1	0	0	1	0	0	0	0	0	0	0	1	1	0	0	1	1	1	1	0	0	1	0	1	1	1	1	1	5	5	5	5	5	2	2	4	4	25	8	5	5	5
2315	0	22	2	5	1	1	0	0	1	0	0	0	0	0	1	0	0	0	0	1	0	0	1	1	0	0	0	0	0	0	0	2	2	2	3	2	2	4	3	3	4	4	4	9	14	12	4	4	4
2317	0	21	1	2	1	1	0	0	0	0	0	0	0	0	0	0	0	1	0	1	1	0	1	1	0	0	0	0	0	1	1	2	1	1	1	5	5	5	4	5	4	5	4	5	24	13	5	3	4
2318	1	24	2	3	1	0	0	0	0	0	0	0	0	0	0	1	0	0	0	1	1	0	1	0	0	0	0	0	0	0	0	1	1	1	1	4	4	5	5	5	4	4	4	4	23	12	4	4	4
2319	1	19	2	5	1	0	0	0	0	0	0	0	0	0	0	0	0	1	0	1	0	0	1	1	0	0	0	0	0	1	1	2	2	2	2	4	4	4	4	4	2	4	4	8	20	10	4	4	4
2321	1	18	3	4	1	0	0	0	0	0	0	0	0	1	0	0	0	0	0											0	0	2	2	3	4	4	3	4	3	4	3	4	4	11	18	11	4	3	4
2322	1	20	1	3	1	0	0	1	0	0	0	0	0	1	0	0	0	0	0	1	0	0	0	1	1	0	0	0	0	0	1	2	2	2	1	4	4	4	4	4	2	4	4	7	20	10	4	4	4
2323	1	19	2	5	1	0	0	1	0	0	0	0	0	1	0	0	0	0	0	1	0	0	0	1	0	0	0	1	0	0	0	2	2	2	2	5	5	5	5	5	3	2	2	8	25	7	5	4	4
2324	1	22	2	3	1	0	0	0	1	0	0	0	0	0	0	0	0	1	0	1	1	1	1	0	0	1	0	0	0	0	1	2	1	1	1	4	4	4	4	4	4	4	4	5	20	12	4	4	4
2327	1	23	2	4	1	0	0	0	0	0	0	0	0	0	1	0	0	0	1	1	1	0	0	0	0	0	0	0	0	0	1	2	2	4	4	4	4	4	4	4	3	2	2	12	20	7	4	4	4
2328	0	19	3	5	0	0	0	1	1	0	1	0	0	0	0	0	0	1	0	0	0	0	1	1	0	0	0	0	0	1	1	2	1	2	1	1	1	1	1	1	4	4	4	6	5	12	5	5	5
2329	1	21	2	3	1	0	0	0	1	0	0	0	0	0	0	0	1	0	0	1	0	0	1	1	1	1	1	1	0	1	1	5	5	5	5	5	5	5	5	5	5	5	5	20	25	15	5	4	4
2330	1	19	2	5	1	0	0	0	0	0	0	0	0	0	0	0	0	1	0	1	0	1	0	0	0	0	0	0	0	0	0	3	3	3	3	3	3	3	3	3	3	3	3	12	15	9	3	3	3
2331	0	19	5	5	1	0	0	0	0	0	0	0	0	0	0	0	0	1	0	1	1	0	0	1	0	0	0	0	0	1	1	1	1	1	1	5	5	5	5	5	1	1	1	4	25	3	5	5	5
2332	0	22	2	3	1	1	0	0	0	0	0	0	0	1	1	0	0	0	0	1	1	0	0	1	0	0	0	0	0	1	1	2	2	2	2	4	4	4	4	4	3	4	2	8	20	9	4	3	4
2333	1	19	4	5	1	0	0	0	0	0	0	0	0	1	0	0	0	1	0	0	0	0	1	1	0	0	0	0	0	1	1	1	1	2	1	5	5	5	5	5	3	4	4	5	25	11	5	5	5
2334	1	21	3	5	1	0	0	0	1	0	0	0	0	1	0	0	0	0	0	1	1	0	1	1	0	0	0	0	0	0	0	1	1	2	4	5	4	4	4	4	4	5	5	8	21	14	5	4	5
2338	0	22	2	1	1	1	0	0	0	0	0	0	0	0	0	1	0	0	0	1	1	1	1	0	0	0	0	0	0	0	1	2	2	2	2	4	2	4	4	4	4	4	4	8	18	12	4	3	4
2340	0	19	1	3	1	0	0	1	1	0	0	0	0	0	1	0	0	0	0	1	0	1	1	0	0	0	0	0	0	1	1	1	1	1	1	5	5	5	5	5	5	5	5	4	25	15	4	4	4
2341	1	20	3	5	1	0	0	0	0	0	0	0	0	1	0	0	0	1	0	1	0	0	1	1	0	0	0	0	0	0	1	2	2	2	2	2	2	4	3	4	4	4	4	8	15	12	4	3	3
2342	0	19	2	2	1	0	0	0	1	0	0	0	0	0	0	0	0	1	0	1	0	0	1	1	0	0	0	0	0	1	0	1	1	2	2	3	3	3	4	4	4	4	3	6	17	11	4	3	3
2343	1	20	2	4	1	0	0	0	1	0	0	0	0	0	0	0	0	1	0	1	1	0	0	1	0	0	0	0	0	1	1	2	2	2	2	4	2	4	4	4	2	4	4	8	18	10	4	4	2
2345	1	19	2	5	1	0	0	0	0	0	0	0	0	1	0	0	0	1	0	1	0	1	0	1	0	0	0	0	0	0	1	1	1	2	1	5	4	5	5	5	3	4	4	5	24	11	5	3	4
2346	0	20	3	5	1	0	0	0	0	0	0	0	0	0	1	0	0	0	0	1	0	0	1	1	0	0	1	0	0	1	1	1	1	1	3	5	5	5	5	5	4	4	4	6	25	12	4	5	4
2347	1	20	3	4	1	0	0	0	0	0	0	1	0	1	0	0	0	0	0	1	1	0	1	1	1	0	0	0	0	0	1	1	1	2	2	5	4	4	5	4	4	4	4	6	22	12	5	4	5
2348	0	18	3	5	1	0	0	0	0	0	0	0	0	1	0	0	0	0	0	1	0	1	1	1	0	0	0	0	0	0	1	1	1	1	1	5	5	5	5	5	3	3	3	4	25	9	5	5	5
2349	1	22	1	5	1	0	0	1	1	0	0	0	0	0	0	0	0	1	0	1	1	0	0	1	1	1	0	0	0	1	0	1	1	1	3	5	5	5	5	5	3	3	3	6	25	9	5	5	5
2351	0	19	2	5	1	0	0	0	1	0	1	0	1	0	0	0	1	0	0	1	1	1	1	1	1	1	1	1	0	0	0	3	2	2	3	4	4	4	4	4	4	4	4	10	20	12	4	3	3
2353	0	18	3	4	1	0	0	0	0	0	0	0	0	1	0	0	0	0	0	1	1	1	1	1	0	0	0	0	0	0	1	2	2	2	2	4	4	4	4	4	4	4	4	8	20	12	4	4	4
2354	0	21	2	4	1	0	0	0	0	0	0	0	0	0	1	1	0	0	0	1	0	0	1	1	0	0	1	1	0	0	1	2	1	1	3	5	5	5	5	3	5	5	5	7	23	15	4	3	4
2355	1	20	3	5	1	1	1	1	0	0	0	0	0	1	0	0	0	0	0	1	1	0	0	0	0	0	0	0	0	0	1	2	2	2	2	4	4	4	4	4	4	4	4	8	20	12	4	4	4
2357	1	19	3	5	1	0	0	0	0	0	0	0	0	1	0	0	0	0	0	1	1	1	1	1	1	1	0	0	0	1	1	2	2	2	2	4	4	4	4	4	3	4	4	8	20	11	4	4	4
2358	0	19	3	4	1	0	0	0	0	0	0	0	0	1	0	0	1	0	0	1	0	0	1	1	0	0	0	0	0	1	1	2	2	2	2	4	3	4	4	4	3	3	3	8	19	9	4	4	4
2359	1	23	2	4	1	0	0	0	0	0	0	0	0	0	1	0	0	0	0	1	0	0	1	1	0	0	0	0	0	1	1	1	1	1	1	5	5	5	5	5	3	5	4	4	25	12	4	4	4
2361	1	20	2	4	1	0	0	0	0	0	0	0	0	0	0	1	0	0	0	1	1	1	0	0	0	0	0	0	0	1	1	1	1	1	1	5	5	5	5	5	4	4	4	4	25	12	5	5	5
2362	1	20	2	4	1	0	0	0	0	0	0	0	0	0	0	0	0	1	0	1	0	0	0	0	1	0	0	0	0	0	0	2	3	3	3	3	3	3	3	3	3	3	3	11	15	9	3	3	3
2363	1	22	2	5	0	0	0	0	0	1	0	0	0	1	0	0	0	0	0	1	1	1	1	1	1	1	1	1	0	0	0	3	3	3	3	3	3	3	3	3	3	3	3	12	15	9	4	4	4
2364	1	20	1	3	1	0	0	0	0	0	0	0	0	0	1	0	0	0	0	0	0	0	1	0	0	0	0	0	0	1	1	4	3	2	3	4	4	4	4	3	4	4	4	12	19	12	4	4	4
2365	0	20	2	4	1	0	0	0	0	0	0	0	0	0	0	0	0	0	1	1	0	0	1	0	0	0	0	0	0	1	1	1	1	1	1	3	4	3	3	3	3	3	3	4	16	9	3	3	3
2366	1	21	2	4	1	0	0	0	1	0	0	0	0	0	0	0	1	0	0	1	1	1	1	1	0	0	0	0	0	1	0	3	5	4	3	4	3	4	3	4	4	4	2	15	18	10	4	4	3
2367	1	19	4	5	1	0	0	0	0	0	0	0	0	0	1	0	0	0	0	0	0	0	1	1	1	0	0	0	0	1	1	2	2	3	3	4	5	5	4	5	4	3	3	10	23	10	4	4	5
2369	1	20	2	5	1	0	0	0	0	0	0	0	0	0	1	1	0	0	0	1	0	0	1	0	0	0	0	0	0	1	0	5	5	5	5	5	5	5	5	5	3	3	3	20	25	9	5	5	5
2371	0	19	3	5	1	0	0	0	0	0	0	0	0	1	0	0	0	1	0	1	0	0	1	1	0	0	0	0	0	1	0	2	2	2	3	4	4	4	4	4	4	4	4	9	20	12	4	4	4
2372	0	21	2	5	1	0	0	0	0	0	0	0	0	0	1	0	0	0	0	1	0	0	1	0	0	0	0	0	0	0	1	1	1	1	1	5	5	5	5	5	4	4	4	4	25	12	5	5	5
2373	1	22	2	5	1	0	0	0	1	0	0	0	0	1	0	0	0	0	0	1	1	1	1	0	0	0	0	0	0	1	0	2	2	2	2	4	2	4	4	4	4	3	4	8	18	11	4	4	3
2374	1	18	2	4	1	0	0	0	0	0	0	0	0	0	0	0	0	0	1	0	0	0	1	0	0	0	0	0	0	0	1	1	1	2	2	4	3	4	5	3	4	4	4	6	19	12	4	4	4
2375	1	22	3	5	1	0	0	0	1	1	0	0	0	0	1	1	0	0	0	1	1	0	1	1	0	1	0	0	0	0	0	2	2	2	2	5	5	5	5	5	3	3	3	8	25	9	4	4	4
2377	1	21	3	4	1	0	0	0	0	0	0	0	0	0	0	0	1	0	0	1	1	0	1	0	0	0	0	0	0	1	1	3	3	3	2	5	5	5	5	5	5	5	4	11	25	14	4	3	3
2378	0	19	2	4	1	0	0	0	1	0	0	0	0	0	1	0	1	0	0	1	1	0	0	1	1	1	0	0	0	1	0	2	2	3	2	4	4	4	4	4	3	2	2	9	20	7	4	4	4
2379	0	21	3	4	1	0	0	0	0	0	0	0	0	1	0	0	0	0	0	1	0	0	1	1	0	0	0	0	0	1	0	2	4	2	2	4	4	4	4	4	5	4	4	10	20	13	5	5	5
2380	0	19	3	4	1	0	0	0	1	0	0	0	0	0	0	0	0	1	0	1	1	0	0	1	0	0	0	0	0	0	0	2	2	2	2	4	4	4	4	4	2	3	3	8	20	8	4	4	4
2381	0	23	1	3	1	0	0	0	0	0	0	0	0	0	0	1	0	0	0	1	1	1	1	1	0	0	0	1	0	0	0	1	2	2	2	5	3	5	5	4	3	2	3	7	22	8	5	3	4
2382	1	22	2	5	1	0	0	0	0	0	0	0	1	1	0	0	0	0	0	1	1	1	1	1	1	1	1	0	0	0	1	1	1	1	1	5	5	5	5	5	3	3	1	4	25	7	5	5	5
2383	1	19	3	5	1	0	0	0	0	0	0	0	0	1	0	0	0	0	0	1	0	0	1	0	0	0	0	0	0	0	0	3	2	3	3	4	4	4	4	3	3	3	3	11	19	9	4	4	4
2384	1	20	3	5	1	0	1	1	1	0	0	0	0	0	1	0	0	0	0	1	1	0	1	1	1	0	1	1	0	0	1	2	2	2	2	5	3	4	4	4	1	2	4	8	20	7	4	4	4
2385	1	21	2	2	1	0	0	0	1	0	0	0	0	0	0	1	0	0	1	1	1	1	1	1	1	0	1	0	1	0	1	4	3	3	3	5	5	5	5	5	5	5	3	13	25	13	4	3	4
2386	1	20	3	2	1	0	0	0	0	0	0	0	0	0	0	0	0	0	1	1	0	0	1	1	0	0	0	0	0	0	0	3	3	3	3	4	4	4	4	4	2	2	2	12	20	6	3	3	3
2387	0	19	3	4	1	0	0	0	1	0	0	0	0	1	0	0	0	0	0	0	0	0	1	1	0	0	0	0	0	0	1	2	2	2	2	4	3	4	4	3	4	4	4	8	18	12	4	3	4
2388	1	22	2	4	1	0	0	0	0	0	0	0	0	0	1	0	0	0	0											0	1	2	2	3	3	4	4	4	4	4	4	4	4	10	20	12	4	4	4
2389	0	25	5	5	0	0	0	0	0	0	0	1	0	1	0	0	0	0	0	0	0	0	1	0	0	0	0	0	0	0	1	2	2	2	2	4	4	4	4	4	4	4	4	8	20	12	4	4	4
2392	0	20	2	3	1	0	0	0	1	0	0	0	0	0	1	0	0	1	0	1	0	0	1	1	0	0	0	0	0	0	1	2	2	2	2	4	4	4	4	4	2	4	2	8	20	8	4	4	4
2393	0	19	3	3	1	0	0	0	0	0	0	0	0	0	0	1	0	1	0	0	1	0	1	1	0	0	0	0	0	1	1	2	2	2	2	4	3	4	4	4	3	3	4	8	19	10	4	4	4
2395	1	19	2	4	1	0	0	0	0	0	0	0	0	0	0	1	0	0	0	1	1	1	1	1	1	1	1	1	0	1	0	1	1	1	1	5	1	5	5	5	4	4	2	4	21	10	5	5	5
2396	1	21	2	4	1	0	0	0	0	0	0	1	0	0	0	0	0	1	0	1	1	0	1	1	0	0	0	0	0	1	0	1	2	2	2	4	4	5	4	4	4	4	4	7	21	12	4	2	4
2398	1	21	2	5	1	0	0	0	0	1	0	0	0	1	0	0	0	0	0	1	1	0	1	1	1	1	1	0	0	0	0	3	3	3	5	3	3	3	3	3	5	5	5	14	15	15	4	4	3
2399	1	22	3	4	1	0	0	0	0	0	0	0	0	0	0	1	0	0	0	1	1	0	1	1	0	1	0	0	0	0	0	1	1	1	1	4	4	4	4	4	4	4	4	4	20	12	4	4	4
2401	0	19	2	3	1	0	0	0	1	0	0	0	0	0	1	1	0	0	0	1	1	1	1	1	1	0	0	1	0	0	1	2	1	1	1	4	3	5	5	3	3	5	5	5	20	13	5	5	5
2402	1	22	3	5	1	1	0	0	1	1	0	0	0	0	0	0	1	0	0	1	1	0	1	1	1	0	1	1	0	1	1	2	1	1	2	4	4	4	4	4	4	4	4	6	20	12	4	4	4
2403	1	20	2	5	1	0	0	0	0	0	0	0	0	0	0	0	0	1	0	1	1	0	1	1	1	1	1	1	0	0	1	2	2	2	2	3	4	4	4	4	4	4	4	8	19	12	4	4	4
2406	1	21	3	5	1	0	0	0	0	0	0	1	0	0	1	0	0	0	0	1	0	1	1	1	0	0	1	1	0	0	0	1	1	3	3	3	4	4	3	4	3	4	4	8	18	11	4	4	4
2407	0	20	3	4	1	1	0	0	0	0	0	0	0	1	1	0	0	0	0	1	1	0	1	1	0	0	0	1	0	0	1	2	2	2	2	4	4	4	4	4	4	4	4	8	20	12	4	3	4
2409	1	21	2	4	1	0	0	0	0	0	0	0	0	0	0	0	0	1	0	1	0	0	1	0	0	0	1	0	0	0	0	3	1	4	4	4	4	4	4	4	4	4	4	12	20	12	5	5	5
2410	1	18	2	5	1	0	0	0	1	0	0	0	0	1	0	0	0	0	0	1	0	0	1	1	0	0	0	0	0	0	1	1	1	1	4	4	3	4	3	3	4	4	4	7	17	12	4	3	4
2411	1	20	2	3	1	0	0	0	0	0	1	0	0	0	1	0	0	0	0	0	0	0	1	1	1	0	0	0	0	1	1	2	2	2	2	4	4	4	4	4	5	5	5	8	20	15	4	4	4
2413	1	19	5	5	1	0	0	0	0	0	0	0	0	0	0	0	0	1	0	1	0	0	1	0	0	0	0	0	0	0	0	1	3	3	3	4	3	4	3	3	4	4	4	10	17	12	5	5	5
2414	1	21	3	5	1	1	0	1	1	1	0	0	1	0	0	1	0	0	0	1	1	1	1	1	1	1	1	1	1	1	1	2	2	1	2	4	2	5	4	5	3	4	3	7	20	10	4	4	4
2415	1	20	2	5	1	1	0	0	0	0	0	1	0	0	1	0	0	0	0	1	1	0	1	1	1	0	0	0	0	1	0	3	3	3	3	3	3	3	3	3	3	3	3	12	15	9	3	3	3
2417	0	21	2	4	1	0	0	0	0	0	0	0	0	0	1	0	0	0	1	0	0	0	1	1	1	1	0	0	0	1	1	3	3	3	3	4	4	4	4	4	4	4	4	12	20	12	4	3	4
2418	0	20	2	4	1	0	0	0	0	0	0	0	0	0	0	0	0	1	0	1	0	0	1	1	0	0	0	0	0	1	1	2	2	2	2	5	4	5	4	5	2	4	4	8	23	10	4	4	4
2419	1	18	3	5	1	0	0	0	1	1	0	0	0	1	0	0	0	1	0	1	0	0	1	1	0	0	0	0	0	1	1	2	2	2	2	5	5	5	5	5	2	4	4	8	25	10	4	4	4
2420	0	19	5	5	1	0	0	0	0	0	0	0	0	1	0	0	0	0	0	0	0	1	1	1	0	0	1	1	0	1	1	3	2	2	3	4	4	5	4	4	4	4	4	10	21	12	4	4	4
2422	1	22	3	5	1	0	0	0	0	0	0	0	0	1	1	0	0	0	0											0	0	1	1	1	3	5	5	5	5	5	4	5	5	6	25	14	5	5	5
2423	1	21	2	5	1	0	0	0	0	0	0	0	0	0	0	0	0	1	0	1	1	1	1	1	0	0	0	0	0	1	0	1	1	1	1	4	3	4	4	3	4	4	4	4	18	12	4	4	4
2424	1	20	3	4	1	0	1	0	0	0	0	0	0	1	0	0	0	0	0											0	1	5	5	5	5	5	5	5	5	5	5	5	5	20	25	15	5	5	3
2426	1	20	2	3	1	0	0	0	0	0	0	0	0	0	0	0	0	1	0	1	1	1	1	1	1	1	1	1	1	1	1	3	3	3	3	3	3	3	3	3	3	3	3	12	15	9	3	3	3
2428	0	20	2	1	0	0	0	1	1	0	0	0	0	0	1	1	0	0	0	1	0	0	1	1	1	0	0	0	0	1	1	1	1	1	1	4	5	5	5	5	2	2	2	4	24	6	5	5	5
2429	1	20	2	3	1	0	0	0	0	0	0	0	0	0	0	0	0	0	1	1	1	0	1	0	0	0	1	1	0	0	0	1	1	1	1	5	5	5	5	5	4	4	4	4	25	12	4	5	5
2430	1	22	3	2	1	0	0	0	0	0	0	0	0	0	0	0	0	0	1											0	0	3	3	3	3	3	3	3	3	3	3	3	3	12	15	9	3	3	3
2431	0	23	3	5	1	1	0	1	0	0	0	0	0	0	1	0	0	0	0	1	1	0	1	1	0	0	0	0	0	0	1	2	2	2	2	4	4	4	4	4	4	4	4	8	20	12	4	4	4
2434	1	19	2	4	1	1	0	0	0	0	0	0	1	0	0	1	0	0	0	1	0	0	1	1	0	0	1	1	1	1	0	1	1	1	1	4	4	5	4	5	5	5	5	4	22	15	5	3	5
2436	1	21	2	4	1	0	0	0	1	0	0	0	0	0	1	0	0	0	0	1	1	0	1	1	1	0	0	0	0	0	1	2	2	2	2	4	4	4	4	4	4	4	4	8	20	12	4	4	4
2437	1	19	4	5	1	0	0	0	0	0	0	0	0	1	0	0	0	0	0	1	1	1	0	0	0	0	0	0	0	1	0	1	1	1	1	5	5	5	5	5	4	4	4	4	25	12	5	5	5
2438	1	20	1	3	1	1	1	0	1	0	0	0	0	0	0	1	0	0	0	1	0	0	1	1	0	0	0	0	0	0	1	3	3	3	3	4	4	4	4	4	4	4	3	12	20	11	4	3	3
2439	1	23	2	4	1	0	0	0	0	0	0	0	0	0	0	0	0	1	0	1	1	0	0	0	0	0	0	0	0	0	1	2	2	2	2	4	4	4	4	4	3	4	4	8	20	11	4	3	4
2440	0	20	2	3	1	0	0	0	1	0	0	0	0	0	0	0	0	1	0	1	0	0	1	1	0	0	0	0	0	0	1	2	2	2	2	4	4	4	4	4	4	4	4	8	20	12	4	4	4
2442	0	19	3	4	1	1	0	0	1	0	0	0	0	1	0	0	0	0	0	1	1	1	1	1	0	0	0	1	0	0	1	2	1	1	3	5	5	5	4	5	2	4	5	7	24	11	5	4	5
2443	0	19	2	3	1	0	0	0	0	0	0	0	1	0	0	0	0	1	0	0	0	0	1	1	0	0	0	0	0	0	1	2	2	2	3	4	4	4	4	4	2	2	2	9	20	6	4	4	4
2444	1	22	3	4	1	0	0	0	1	0	0	0	0	1	0	0	0	0	0	1	1	1	1	1	0	0	0	0	0	0	0	1	1	1	1	5	5	5	5	5	4	4	3	4	25	11	4	3	3
2445	0	22	1	3	1	0	0	1	0	0	0	0	0	0	0	0	0	1	0	1	1	0	0	0	0	0	0	0	0	0	0	1	1	1	1	3	3	4	4	2	4	5	5	4	16	14	5	4	4
2447	1	21	3	5	1	0	0	0	0	0	0	0	0	0	1	0	0	0	0	1	1	0	0	1	1	0	0	0	0	0	1	2	2	2	2	5	5	5	4	5	2	2	2	8	24	6	5	4	5
2448	0	21	1	3	1	0	0	1	1	0	0	0	0	0	0	0	0	1	0	1	1	0	1	1	0	0	0	0	0	0	1	1	1	2	2	4	2	4	4	4	4	4	4	6	18	12	4	4	4
2449	0	21	2	5	1	0	0	0	0	0	0	0	0	0	1	0	0	0	0	0	1	0	1	0	0	0	0	0	0	1	1	2	2	2	1	4	3	4	4	4	4	4	4	7	19	12	4	4	4
2450	0	21	2	5	1	1	0	0	1	0	0	0	0	0	0	0	0	1	0	0	0	1	1	1	1	0	0	0	0	1	0	1	1	1	2	3	3	3	3	4	5	5	5	5	16	15	4	3	4
2452	0	21	3	5	1	1	0	0	0	0	0	0	0	0	0	1	0	0	0	1	0	0	0	1	0	0	0	0	0	1	1	1	1	1	1	3	3	4	5	4	4	4	4	4	19	12	4	4	4
2453	1	18	3	5	1	0	0	0	1	0	0	0	0	1	0	0	0	0	0	1	1	1	1	1	1	1	1	1	1	1	1	1	1	1	1	4	4	4	5	4	4	4	4	4	21	12	4	4	3
2457	1	22	2	3	1	0	0	0	0	0	0	0	0	0	1	0	0	0	0											0	1	2	3	3	3	4	3	4	4	4	4	4	4	11	19	12	4	3	3
2458	1	22	5	5	1	1	0	1	1	0	0	0	0	0	0	0	1	0	0	1	1	0	0	1	0	0	0	0	0	0	1	1	1	1	2	5	5	5	4	4	3	4	3	5	23	10	4	3	4
2460	1	20	3	5	1	0	1	0	0	0	0	0	0	0	1	0	0	0	0	1	1	0	1	1	1	0	1	1	0	1	0	1	1	1	1	5	5	5	5	5	4	3	3	4	25	10	5	5	5
2461	1	19	3	4	1	1	0	0	1	1	0	0	0	0	1	0	0	1	0	1	1	1	0	1	0	1	0	0	0	0	1	2	1	1	1	4	4	4	4	4	4	4	4	5	20	12	4	4	5
2462	1	22	4	5	1	0	0	0	0	0	0	0	0	0	0	0	1	0	0	1	1	0	0	1	0	0	0	0	1	1	1	1	1	1	1	5	5	5	5	5	4	4	4	4	25	12	5	5	5
2463	0	19	3	5	1	0	0	0	0	0	0	0	0	1	0	0	0	0	0	1	1	1	0	1	1	0	1	1	1	0	1	1	1	1	1	1	1	5	5	5	1	1	1	4	17	3	5	5	5
2464	0	20	2	4	1	0	0	0	0	0	0	0	0	0	0	0	1	1	0	1	1	1	1	0	0	0	0	0	0	0	1	2	2	2	2	4	4	4	4	4	3	4	4	8	20	11	4	4	4
2465	1	20	4	4	1	0	0	0	1	0	0	0	0	0	0	0	0	1	0	1	1	0	0	1	0	0	0	0	0	0	1	4	4	4	4	4	4	4	4	4	4	4	4	16	20	12	4	3	4
2466	0	24	2	4	1	0	1	1	0	0	0	0	0	0	1	1	0	0	0	1	1	1	1	1	1	1	1	0	0	1	1	1	1	1	1	5	5	5	5	5	4	4	4	4	25	12	5	5	5
2467	1	23	2	5	1	0	0	0	1	0	0	0	0	0	0	0	1	0	1	1	1	1	1	0	0	0	0	0	0	1	1	2	2	2	2	4	4	4	4	4	4	4	4	8	20	12	4	3	4
2468	0	24	1	1	0	0	1	1	1	0	0	1	0	0	0	0	0	1	0	1	0	0	1	1	1	1	0	1	1	1	1	2	2	2	2	4	4	4	4	4	5	5	4	8	20	14	4	4	4
2469	0	21	1	2	0	0	0	1	1	0	0	0	0	0	1	1	0	0	0											0	1	2	2	2	2	4	4	4	4	4	3	3	3	8	20	9	4	3	4
2472	0	22	1	3	1	0	0	0	0	0	1	0	0	0	0	1	0	0	0	1	1	0	1	0	0	0	0	0	0	1	1	2	2	2	2	2	3	3	3	3	4	4	4	8	14	12	3	4	4
2473	0	19	3	4	1	0	0	0	1	0	0	0	0	1	0	0	0	0	0	1	1	0	1	1	0	0	0	0	0	1	1	2	2	2	1	4	4	4	4	4	4	4	3	7	20	11	4	4	3
2474	1	21	2	4	1	0	0	0	1	0	0	0	0	0	0	0	0	1	0	1	0	0	0	0	0	0	0	0	0	0	1	2	1	1	1	4	4	4	5	5	3	4	4	5	22	11	5	4	4
2476	1	21	2	4	1	0	0	0	0	0	0	0	0	0	1	0	0	1	0	1	1	0	1	1	0	0	0	1	0	0	1	3	1	2	3	3	4	5	4	5	3	2	2	9	21	7	4	4	4
2477	0	18	3	5	1	0	0	0	0	0	0	0	0	1	0	0	0	0	0	1	1	0	1	1	0	0	0	0	0	1	1	4	2	2	2	4	2	4	4	4	3	3	3	10	18	9	4	4	4
2478	0	19	4	5	1	0	0	0	0	0	0	0	0	1	0	0	0	0	0	0	0	0	1	1	0	0	0	0	0	0	1	1	1	1	1	5	5	5	5	5	2	2	2	4	25	6	5	5	5
2479	1	20	3	5	1	0	0	0	0	0	0	0	0	1	0	0	0	0	0	1	1	1	0	0	0	0	0	0	0	1	0	1	1	1	1	5	5	5	5	5	4	5	5	4	25	14	5	5	5
2481	1	21	3	5	1	0	0	0	1	0	0	0	0	0	1	0	0	0	0	1	1	1	1	1	1	1	0	1	0	1	1	2	2	2	3	4	4	4	4	4	4	4	4	9	20	12	4	4	4
2482	1	21	2	4	1	0	0	0	0	0	0	0	0	0	0	0	0	1	0	1	1	0	1	0	0	0	0	0	0	0	1	2	2	2	2	4	4	4	4	4	4	4	4	8	20	12	3	3	3
2483	1	21	2	4	1	0	0	0	1	0	0	0	0	0	0	0	0	1	0	1	0	0	1	1	0	0	0	0	0	1	1	2	2	3	2	4	4	4	4	4	4	4	4	9	20	12	4	3	3
2484	0	19	3	4	1	0	0	0	1	0	0	0	0	0	1	0	0	0	0	1	1	0	1	1	1	0	0	0	0	1	1	2	2	2	2	4	4	4	4	4	4	4	4	8	20	12	4	4	4
2486	0	22	3	5	1	0	0	0	0	0	0	0	0	0	1	0	0	0	0	1	1	1	1	0	0	0	0	0	0	1	1	3	1	1	1	4	4	4	4	4	4	3	3	6	20	10	5	5	5
2487	1	20	2	3	1	0	0	1	0	0	0	0	0	0	1	0	0	0	0	1	1	1	1	1	1	0	0	0	0	1	0	1	1	1	2	5	5	5	5	5	2	4	2	5	25	8	5	3	4
2488	1	19	3	5	1	0	0	0	1	0	0	0	0	0	0	0	0	1	0	0	0	0	1	1	1	0	0	0	0	1	0	2	2	2	2	4	4	4	4	4	3	4	3	8	20	10	4	4	4
2490	0	21	2	4	1	0	0	0	0	0	0	0	0	0	0	0	0	1	0	1	0	0	0	1	0	0	1	0	0	1	1	2	1	2	2	4	2	4	4	5	4	4	1	7	19	9	4	4	5
2491	0	24	5	5	0	0	0	0	0	1	0	0	1	0	0	0	0	0	0	0	1	0	0	0	0	0	0	0	0	1	1	3	3	3	3	3	3	3	3	3	3	3	3	12	15	9	3	3	3
2492	1	21	3	4	1	0	0	0	0	0	0	0	1	0	0	0	1	0	0	1	1	0	0	1	1	0	1	0	0	0	1	1	1	1	1	5	2	4	4	5	2	4	2	4	20	8	5	5	5
2493	1	19	3	4	1	0	0	0	0	0	0	0	0	1	0	0	0	0	0	1	0	0	0	1	1	1	0	0	0	1	1	1	1	1	1	4	5	4	4	5	5	4	4	4	22	13	4	4	4
2495	1	21	2	4	1	1	1	0	1	0	0	0	0	0	0	0	0	1	0	1	1	1	1	1	1	1	1	1	0	0	1	2	2	1	2	4	4	4	4	5	4	5	5	7	21	14	5	3	4
2498	0	20	2	4	1	0	0	0	0	0	0	1	0	1	0	0	0	0	0	0	0	0	1	1	1	0	0	0	0	0	1	3	2	2	2	4	3	4	4	4	2	2	3	9	19	7	5	5	5
2499	1	23	1	1	1	1	1	1	1	0	1	0	0	0	0	1	0	0	0	1	1	0	0	0	0	0	0	0	0	1	1	2	2	2	2	4	4	4	4	4	4	4	4	8	20	12	4	4	4
2500	1	20	2	4	1	0	0	0	0	0	0	1	0	0	0	0	0	1	0	1	0	0	1	0	0	0	0	0	0	0	0	1	1	1	1	5	5	5	5	5	4	4	4	4	25	12	4	4	4
2501	0	19	2	4	1	0	0	0	1	0	0	0	0	1	0	1	0	0	0	1	0	1	1	1	0	0	0	0	0	0	1	2	2	1	2	4	3	4	4	4	4	4	4	7	19	12	4	4	4
2503	1	18	3	5	1	0	0	0	0	0	0	0	0	1	0	0	0	0	0	0	0	0	1	0	0	0	0	0	0	1	0	2	2	1	2	5	5	5	4	5	5	4	4	7	24	13	4	4	5
2504	0	20	3	4	1	0	0	0	0	0	0	0	0	0	1	0	0	0	0	1	1	1	1	1	1	0	1	1	0	1	1	1	1	2	1	4	5	5	4	4	3	4	3	5	22	10	5	4	5
2506	1	21	2	3	1	0	1	1	0	0	0	0	0	0	1	0	0	0	0	1	0	0	1	1	1	0	1	0	0	1	1	1	1	1	1	5	4	5	5	5	4	4	4	4	24	12	5	4	4
2507	0	26	4	4	1	0	0	0	0	0	0	0	0	0	1	0	0	0	0	1	1	0	1	1	1	0	0	0	0	0	1	1	1	1	1	5	5	5	5	5	5	5	5	4	25	15	5	5	5
2509	1	20	3	4	1	1	0	0	0	0	0	0	0	0	0	0	0	1	0	1	1	1	1	1	1	1	1	1	1	0	1	4	4	4	4	4	4	4	4	4	4	4	4	16	20	12	4	4	4
2510	0	18	3	5	1	1	0	0	0	0	0	0	0	0	0	0	0	1	1	1	1	0	1	1	1	0	1	0	0	1	1	1	1	1	1	4	4	4	4	4	3	3	3	4	20	9	4	4	4
2511	1	26	2	1	1	1	1	1	0	0	0	0	0	0	0	1	0	0	0	1	1	1	1	1	1	1	1	1	0	1	1	2	2	2	2	2	4	4	4	4	4	4	4	8	18	12	4	4	4
2513	1	20	2	3	1	0	0	0	0	0	0	0	0	0	0	0	0	1	0	0	0	0	0	1	0	0	0	0	0	0	1	2	2	2	2	4	4	4	4	4	4	4	4	8	20	12	4	4	4
2514	0	21	3	5	1	0	0	0	0	0	0	0	0	1	0	0	0	0	0	1	1	1	1	1	0	0	0	1	0	1	1	2	2	2	2	4	2	4	4	3	5	4	3	8	17	12	4	4	4
2516	0	23	2	3	1	0	1	0	0	0	0	0	0	1	0	1	0	0	0	1	0	0	1	1	1	0	0	1	0	0	1	2	1	2	2	3	2	5	4	5	4	3	3	7	19	10	4	3	4
2517	1	21	1	1	1	0	1	0	0	0	0	0	0	0	0	1	0	0	0											0	0	4	3	3	4	3	3	3	3	3	5	4	5	14	15	14	4	4	4
2518	0	20	2	3	1	0	0	0	1	0	0	0	0	0	0	0	0	1	0	1	1	1	0	0	0	0	0	0	0	1	1	2	2	2	3	5	5	5	5	5	4	4	4	9	25	12	4	4	4
2519	0	19	2	3	1	0	0	0	0	0	0	0	0	0	0	0	0	1	0	1	0	0	1	1	1	1	0	0	0	1	0	1	1	1	1	5	4	5	5	5	5	5	5	4	24	15	5	3	3
2520	0	19	2	4	1	0	0	0	0	0	0	0	0	1	0	0	0	0	0	0	0	0	1	1	1	0	1	0	1	1	1	2	2	2	2	4	4	4	4	4	4	2	3	8	20	9	4	4	4
2521	1	22	3	5	1	0	0	0	0	0	0	0	0	1	0	0	0	0	0	1	0	0	1	1	0	0	0	0	0	0	1	2	2	2	2	4	4	4	4	4	3	4	4	8	20	11	4	4	4
2522	1	21	2	5	1	0	0	0	1	1	0	0	0	0	1	0	0	0	0	0	0	0	1	1	0	1	1	0	0	0	0	2	2	2	3	3	4	4	4	4	3	3	3	9	19	9	4	4	4
2523	0	19	2	5	1	0	0	0	0	0	0	0	0	1	0	0	1	0	0	1	0	0	0	0	0	0	0	0	0	0	1	1	1	1	1	5	5	5	5	5	4	4	4	4	25	12	5	4	4
2525	1	20	2	5	1	0	0	0	0	0	0	0	0	0	0	0	0	1	0	1	0	0	0	1	1	1	1	0	0	0	1	3	2	2	2	3	3	4	4	4	3	4	4	9	18	11	4	4	4
2526	1	18	2	4	1	1	0	0	1	0	0	0	0	1	1	0	0	0	0	1	0	0	1	1	1	1	1	1	0	1	0	4	4	3	4	4	4	4	4	4	4	4	4	15	20	12	5	5	5
2527	0	20	4	5	1	0	0	0	1	0	0	0	1	1	0	0	0	0	0	0	1	0	0	0	0	0	0	0	0	1	1	2	1	2	2	4	4	4	4	4	3	4	4	7	20	11	4	3	4
2528	0	19	2	4	1	0	0	1	1	0	0	0	0	0	1	0	0	0	1	1	0	0	1	1	0	0	0	0	0	0	0	2	2	2	2	4	4	4	4	4	4	4	4	8	20	12	3	3	3
2529	0	21	2	4	1	0	0	0	0	0	0	0	0	0	1	0	0	0	0	1	1	0	1	0	0	0	0	0	0	0	0	2	2	2	3	4	4	4	4	4	3	3	3	9	20	9	3	2	3
2530	1	21	2	5	1	0	0	1	1	0	0	0	0	1	0	0	0	0	0	1	1	1	1	1	1	0	0	0	0	0	0	3	3	3	3	5	4	4	4	4	4	2	2	12	21	8	4	4	4
2533	1	20	2	4	1	0	0	1	0	0	0	0	0	0	0	1	0	0	0	1	0	1	1	1	1	1	0	0	0	0	1	4	4	4	4	4	4	4	4	4	4	4	4	16	20	12	4	4	4
2534	0	22	2	4	1	0	0	1	0	0	0	0	0	0	1	0	0	1	0	1	1	0	0	1	1	0	1	1	0	0	1	1	1	1	1	2	2	4	5	5	2	2	2	4	18	6	5	5	5
2535	0	21	2	2	1	0	0	1	1	0	1	0	0	0	0	1	0	1	0	1	1	0	1	1	0	0	0	0	0	1	0	1	1	1	2	4	5	5	4	4	5	5	5	5	22	15	4	5	4
2537	1	20	2	5	1	0	0	0	0	0	0	0	0	0	0	0	0	1	0	1	1	1	1	1	1	1	1	0	0	1	0	2	1	2	3	5	5	5	5	3	4	5	3	8	23	12	4	4	4
2538	0	21	2	1	1	1	0	0	1	0	0	0	0	0	0	1	0	0	0	1	1	1	1	1	1	1	1	1	0	0	1	2	2	1	1	4	4	4	4	4	3	3	3	6	20	9	5	5	5
2540	1	22	3	5	1	0	0	0	0	0	0	0	0	0	0	0	1	0	0	1	1	1	1	1	0	0	0	0	0	0	0	1	1	1	1	4	4	4	4	4	3	4	4	4	20	11	4	4	4
2541	0	22	2	2	1	0	0	0	0	0	0	0	0	0	1	1	0	0	0	1	1	1	1	1	1	1	1	1	1	1	1	1	1	1	1	5	5	5	5	5	4	4	4	4	25	12	5	5	5
2543	1	20	2	4	1	1	0	0	0	0	0	0	0	0	0	0	0	1	0	1	1	0	0	0	0	0	0	0	0	1	0	1	1	1	1	1	1	1	1	1	1	1	1	4	5	3	1	1	1
2544	1	23	2	4	1	0	0	0	0	0	0	1	0	0	1	0	0	1	0	1	1	0	0	1	1	0	0	0	1	0	1	2	1	2	3	4	4	5	4	5	3	4	2	8	22	9	5	3	3
2547	0	21	2	4	1	0	0	0	0	0	0	0	0	0	0	0	0	1	0	1	0	1	1	0	0	1	0	0	0	1	1	1	1	1	1	4	4	5	5	5	3	3	3	4	23	9	4	4	4
2548	1	21	2	4	1	0	0	0	0	0	0	0	0	0	1	0	0	1	0	1	1	0	1	1	1	1	1	0	0	0	0	3	2	2	2	5	5	5	5	5	5	5	5	9	25	15	5	5	5
2549	0	22	1	4	1	0	0	0	0	0	0	0	0	1	0	0	0	0	0	1	1	1	1	0	0	0	0	0	0	1	1	2	2	2	2	4	4	4	4	4	3	4	2	8	20	9	4	4	4
2550	1	22	5	5	1	0	0	0	0	0	0	0	0	1	0	0	0	0	0	1	1	0	0	1	0	0	0	0	0	0	1	1	1	1	1	4	3	5	5	5	2	5	2	4	22	9	5	5	5
2551	1	19	2	5	1	0	0	0	0	0	0	0	0	1	0	0	0	0	0	1	1	1	1	1	1	1	1	1	1	0	1	2	2	2	2	4	4	4	4	4	2	2	2	8	20	6	4	4	4
2552	0	19	3	4	1	0	0	0	0	0	0	0	0	1	0	0	0	0	0	1	0	0	1	0	0	0	1	1	0	1	1	1	1	1	1	5	5	5	5	5	2	4	4	4	25	10	5	5	5
2553	1	23	2	5	1	0	1	1	1	0	0	0	1	0	0	0	0	1	0	1	1	0	0	1	0	0	0	1	0	1	0	2	2	2	2	5	2	4	4	4	4	4	4	8	19	12	5	4	4
2556	0	20	2	4	1	0	0	0	0	0	0	0	1	0	0	0	0	0	0	1	0	0	0	0	0	0	0	0	0	1	1	1	1	1	1	5	5	5	5	5	3	3	3	4	25	9	5	5	5
2557	1	21	2	3	1	0	0	0	1	0	0	0	0	0	0	1	0	1	0	1	1	1	1	1	1	1	1	1	0	1	1	1	1	1	1	5	5	5	5	5	2	4	4	4	25	10	5	4	4
2558	1	21	2	5	1	0	0	0	0	0	0	0	0	0	1	0	0	0	0	1	1	0	0	0	0	0	0	0	0	0	0	2	1	1	1	5	5	5	3	5	2	1	1	5	23	4	5	5	5
2559	1	19	2	4	1	0	0	0	0	0	0	0	0	0	1	1	0	0	0	1	1	0	0	0	0	0	0	0	0	1	1	2	2	2	2	5	5	4	5	5	4	4	4	8	24	12	5	5	5
2560	1	19	2	5	1	1	1	0	0	0	0	0	0	1	0	0	0	0	0	1	0	0	1	1	1	0	0	0	0	0	1	2	2	2	3	4	4	4	4	4	3	3	3	9	20	9	4	4	4
2561	0	19	2	4	1	1	0	0	0	0	0	0	0	0	1	0	0	0	0	1	1	1	1	1	1	0	1	0	0	0	1	1	1	1	1	5	5	5	5	5	1	1	1	4	25	3	5	5	5
2564	1	22	3	4	1	0	0	0	0	0	0	0	0	0	1	0	0	0	0	1	1	0	1	1	0	0	0	1	0	0	1	1	1	3	3	4	2	5	4	4	4	4	4	8	19	12	4	3	4
2565	1	19	2	1	1	0	0	1	0	0	1	0	0	0	0	1	0	0	0	1	1	0	0	0	1	0	0	1	0	0	1	1	1	1	2	4	5	5	5	4	4	3	3	5	23	10	5	5	5
2566	0	22	3	5	1	1	0	0	0	0	0	0	0	0	0	0	0	1	0	1	1	1	1	1	1	1	1	1	1	1	1	1	1	1	1	5	5	5	5	5	3	4	3	4	25	10	5	5	5
2567	0	20	3	5	1	0	0	0	1	0	0	0	0	1	0	0	0	0	0	1	1	1	1	1	1	1	1	1	1	1	1	4	4	4	4	4	4	4	4	4	4	4	4	16	20	12	4	4	4
2568	0	21	1	2	1	1	0	0	0	0	0	0	0	0	0	1	0	0	0	1	1	0	1	1	0	0	0	0	0	0	1	1	1	1	2	4	4	4	4	4	4	4	4	5	20	12	4	4	4
2569	1	25	2	2	0	0	1	1	0	0	0	0	0	0	0	1	0	0	0	1	0	0	1	1	1	0	0	0	0	0	0	3	2	2	3	4	4	4	4	4	4	4	4	10	20	12	4	3	4
2570	1	17	2	5	1	0	0	0	0	0	0	0	0	1	0	0	0	0	0	1	1	1	1	1	0	0	0	0	0	0	1	1	1	1	1	3	3	4	5	4	4	5	3	4	19	12	5	3	4
2571	0	20	2	4	1	0	0	0	0	0	0	0	0	0	1	0	0	1	0	1	1	1	1	1	0	0	0	0	0	1	1	1	1	1	1	5	4	5	5	5	4	3	2	4	24	9	5	5	5
2574	1	21	2	3	1	0	0	1	0	0	0	0	0	0	1	1	0	0	0	1	0	0	1	0	1	0	0	0	0	1	1	4	4	1	1	4	4	4	4	4	1	1	1	10	20	3	4	4	4
2575	0	20	3	5	1	0	0	0	1	0	0	0	0	0	0	0	0	1	0	1	0	1	1	1	1	1	0	1	0	1	1	2	2	2	2	4	4	4	4	4	4	4	4	8	20	12	4	3	4
2576	0	18	2	4	1	0	0	0	1	0	0	0	0	1	0	0	0	0	0	1	1	1	1	1	1	0	0	0	0	0	1	1	1	1	1	5	5	5	5	5	3	4	4	4	25	11	4	4	4
2577	1	22	2	4	1	0	0	0	0	0	0	0	0	0	1	0	0	0	0	0	0	0	1	1	1	0	0	0	0	0	1	1	1	1	1	5	5	5	5	5	3	3	2	4	25	8	5	5	5
2578	0	20	2	4	1	1	0	1	1	0	0	0	0	0	1	0	0	0	1	1	1	1	1	0	1	0	1	1	0	1	1	2	1	1	1	5	5	4	5	4	3	4	4	5	23	11	5	4	4
2579	0	21	2	4	1	0	0	0	1	0	0	0	0	0	1	0	0	0	0	1	0	1	0	1	1	0	0	0	0	0	1	1	1	1	1	5	5	5	5	5	4	5	5	4	25	14	5	5	5
2582	0	19	2	5	1	0	0	0	0	0	1	0	0	1	0	0	0	0	0	1	0	0	1	1	0	0	0	0	0	0	1	2	2	2	2	5	5	5	5	5	2	2	2	8	25	6	4	4	4
2583	1	18	3	4	1	0	0	0	0	0	0	0	0	1	0	0	0	0	0	1	1	0	0	0	0	0	0	0	0	0	1	1	1	1	1	5	5	5	5	5	1	1	1	4	25	3	5	5	5
2584	1	24	3	5	1	0	0	0	0	0	0	0	0	1	0	0	0	0	0	1	0	0	1	1	0	0	0	0	0	0	1	1	1	1	1	4	3	4	4	4	3	2	2	4	19	7	4	3	3
2585	1	19	2	5	1	0	0	0	0	0	0	0	0	1	1	0	0	0	0	1	1	1	1	0	1	0	0	0	0	1	1	1	1	1	1	5	4	5	5	5	3	3	3	4	24	9	5	5	5
2588	0	21	1	5	1	0	0	0	0	0	0	1	0	1	0	0	1	0	0	1	1	1	1	1	1	1	1	1	1	0	1	1	1	1	1	5	5	5	5	5	4	4	4	4	25	12	5	5	5
2591	1	23	2	2	1	1	0	1	1	0	0	0	0	0	0	1	0	0	0	1	1	0	1	1	0	1	0	0	0	1	0	1	1	2	1	4	3	4	3	4	4	4	4	5	18	12	4	4	4
2593	0	20	2	4	1	0	0	0	0	0	0	0	0	0	1	0	0	0	0	1	0	0	0	1	0	0	0	0	0	0	0	2	1	2	1	4	5	4	4	5	4	5	4	6	22	13	4	4	3
2594	0	20	2	4	1	0	0	1	1	0	0	0	1	0	0	0	0	0	0	0	0	0	1	1	0	0	1	0	0	0	1	2	2	2	2	4	2	4	4	4	4	4	2	8	18	10	4	4	4
2597	1	21	3	5	1	0	0	0	0	0	0	0	0	0	1	0	0	0	0	1	1	0	0	0	0	0	0	0	0	0	0	2	2	2	2	4	4	4	4	4	3	2	2	8	20	7	4	4	4
2598	1	22	2	3	1	1	0	1	0	0	0	0	0	0	0	0	1	1	0	1	1	1	1	1	1	1	1	1	0	0	1	2	2	2	2	4	4	4	4	4	4	4	4	8	20	12	4	4	4
2600	0	20	3	4	1	0	0	0	0	0	0	0	0	0	0	0	1	0	0	1	1	1	1	0	0	0	0	0	0	1	1	5	5	5	5	2	2	2	2	2	2	4	2	20	10	8	4	4	4
2602	0	23	3	4	1	0	0	0	0	0	0	0	0	0	1	0	0	0	0	1	0	0	1	1	1	0	0	0	0	0	0	1	1	1	1	4	4	4	4	4	4	4	4	4	20	12	4	4	4
2603	0	20	4	5	1	0	0	0	1	0	0	0	0	0	0	0	0	1	0	0	1	0	1	1	0	0	0	0	0	0	1	1	1	1	1	5	5	5	5	5	4	4	4	4	25	12	5	5	5
2607	0	20	2	5	1	0	0	0	0	0	0	0	0	1	0	0	0	0	0	1	1	1	1	1	0	0	0	0	0	0	1	2	2	2	2	4	2	4	4	4	3	3	3	8	18	9	4	4	4
2608	0	21	3	3	1	0	0	1	0	0	0	0	0	0	0	1	0	0	0	1	1	0	1	1	1	1	0	1	0	1	1	2	1	2	2	4	3	5	4	4	4	2	3	7	20	9	5	5	4
2609	0	19	4	5	1	0	0	1	0	0	0	0	0	1	0	0	0	0	0	1	0	0	1	0	0	0	0	0	0	1	0	2	2	2	2	4	4	4	4	4	4	4	4	8	20	12	4	4	4
2610	0	26	4	4	1	0	1	0	0	0	0	0	0	0	1	1	0	0	0	1	1	1	1	1	0	0	0	0	0	0	1	2	2	2	2	5	5	5	5	5	4	4	2	8	25	10	4	4	4
2611	0	20	3	4	1	0	0	0	0	0	0	0	0	0	0	0	0	0	1	1	1	0	1	1	0	0	1	0	0	0	1	1	1	1	1	4	2	5	5	5	3	4	4	4	21	11	5	5	5
2612	1	18	5	1	1	1	1	1	1	1	1	0	1	1	0	0	0	0	0	1	1	1	1	1	1	1	1	1	1	1	1	1	2	3	3	2	3	3	2	3	2	2	3	9	13	7	2	3	2
2613	1	24	2	3	1	0	1	1	1	0	1	0	0	0	1	0	0	0	0	1	1	0	1	1	1	1	1	1	0	1	1	1	1	1	1	3	1	4	5	5	4	4	4	4	18	12	4	4	4
2614	0	21	2	3	1	0	0	0	1	0	0	0	0	0	1	0	0	0	0	1	1	0	1	1	1	0	0	0	0	0	0	3	1	2	1	4	3	5	4	5	4	3	4	7	21	11	4	4	3
2616	0	22	2	3	1	0	0	0	0	0	0	0	0	1	0	0	0	0	0	1	1	0	1	1	1	0	0	0	0	1	1	1	1	1	1	5	5	5	5	5	5	5	5	4	25	15	5	5	5
2617	1	23	3	4	1	0	0	0	0	0	0	0	0	0	1	0	0	0	0	1	1	1	0	0	0	0	0	0	0	1	0	5	5	5	5	5	5	5	5	5	5	5	5	20	25	15	5	5	5
2618	1	22	2	4	1	1	0	0	0	0	0	0	0	0	0	0	0	1	1	1	1	1	1	1	1	0	0	0	1	0	1	2	2	4	3	4	4	4	4	4	2	4	2	11	20	8	4	4	4
2619	1	21	2	5	1	0	0	0	0	0	0	0	0	0	0	0	1	0	0	1	1	1	1	0	0	0	0	0	0	0	1	2	2	2	2	4	4	4	4	4	2	4	2	8	20	8	4	4	4
2622	0	20	2	4	1	0	0	0	1	0	0	0	0	0	0	0	0	1	0	1	0	0	1	1	1	1	1	1	0	0	0	2	1	2	3	4	4	3	3	4	4	4	4	8	18	12	4	3	4
2625	1	21	4	5	1	0	0	0	0	0	0	0	1	0	0	0	0	0	0	1	1	1	1	1	1	0	0	0	1	0	1	1	1	2	1	4	5	5	5	4	3	2	2	5	23	7	5	5	5
2626	0	19	2	5	1	0	0	0	1	0	0	0	0	1	0	0	0	0	0	1	0	1	1	1	0	0	0	0	0	1	1	2	2	2	2	3	3	4	3	4	5	2	2	8	17	9	3	3	4
2629	1	23	3	5	1	0	0	0	0	0	0	1	0	1	0	0	0	1	0	1	1	1	1	0	0	0	0	0	0	1	0	2	2	4	4	3	2	4	3	4	4	3	3	12	16	10	4	4	4
2630	0	19	2	4	1	0	0	0	0	0	0	0	0	0	0	0	0	1	0	1	1	1	0	1	0	1	0	0	0	0	1	2	1	2	1	3	3	4	4	4	3	3	2	6	18	8	3	4	4
2631	0	19	2	4	1	0	0	0	1	0	0	0	0	0	0	0	0	1	0	1	1	1	1	1	1	1	1	1	1	1	0	1	1	1	2	2	3	3	3	3	3	2	2	5	14	7	3	4	4
2633	0	20	3	4	1	0	0	1	1	0	0	0	0	0	0	0	1	1	0	1	1	1	1	0	0	0	0	0	0	1	1	2	2	2	2	4	2	4	3	4	3	4	4	8	17	11	4	4	4
2634	0	21	2	4	1	0	0	1	1	0	0	0	0	0	1	0	0	0	0	1	1	1	1	0	0	0	0	0	0	0	1	2	2	2	2	5	5	5	5	5	4	4	4	8	25	12	5	5	5
2636	1	21	4	5	1	0	0	0	0	0	0	0	0	0	0	0	1	0	0	1	1	1	0	1	0	0	1	0	0	1	0	2	2	2	2	5	5	5	4	5	4	4	4	8	24	12	5	5	5
2637	0	19	2	5	1	0	0	0	0	0	0	0	0	1	0	0	0	0	0	1	0	0	1	0	0	0	0	0	0	0	1	2	2	2	2	4	4	4	4	4	4	4	4	8	20	12	4	4	4
2639	0	21	2	3	1	0	0	0	1	0	0	0	0	0	0	1	0	0	0	1	1	1	1	1	1	1	1	1	0	0	1	3	1	2	1	5	5	5	4	4	3	3	2	7	23	8	5	4	4
2640	1	24	1	3	1	1	0	0	0	0	0	0	0	0	0	1	0	0	0	1	1	0	0	1	0	0	0	0	0	0	1	2	2	2	2	4	2	4	4	4	4	4	4	8	18	12	4	4	4
2642	0	21	2	5	1	0	0	0	1	0	0	1	0	0	1	0	0	0	0	1	0	0	1	1	1	1	0	0	0	0	1	2	2	2	2	4	4	4	4	4	3	3	3	8	20	9	4	5	4
2643	0	20	2	4	1	0	0	1	1	0	0	0	0	0	0	1	0	1	0	1	1	1	0	1	0	0	0	0	0	1	1	2	2	2	1	4	2	5	4	5	3	4	4	7	20	11	4	4	4
2644	0	19	3	5	1	0	0	0	0	0	0	1	0	0	1	0	0	0	0	1	0	1	1	1	0	0	0	0	1	0	0	3	2	3	3	4	3	4	3	3	4	4	4	11	17	12	4	3	3
2646	0	19	2	5	1	0	0	0	0	0	0	0	0	0	1	1	0	0	0	1	0	0	1	1	1	0	0	0	0	0	1	1	1	1	1	3	3	5	5	4	4	5	5	4	20	14	5	4	4
2647	1	23	4	5	1	0	0	0	0	0	0	0	0	1	0	0	1	0	0	1	0	0	1	1	1	0	0	0	0	0	0	3	3	4	3	3	3	4	3	3	4	3	3	13	16	10	3	3	3
2648	1	21	2	4	1	0	0	0	0	0	0	0	0	0	1	0	0	1	0	1	1	1	1	1	0	0	0	0	0	0	1	2	2	2	2	4	4	4	4	5	4	4	3	8	21	11	4	5	4
2649	0	19	2	4	1	1	0	0	0	0	0	0	1	1	0	0	0	0	0	1	0	0	1	1	1	0	0	0	0	1	1	2	2	2	2	4	4	4	4	4	4	4	4	8	20	12	4	4	4
2650	1	23	4	4	1	0	0	0	0	0	0	1	0	0	0	0	0	1	0	1	1	0	1	1	0	0	0	0	0	1	1	1	1	2	2	3	4	5	4	4	3	3	3	6	20	9	3	3	3
2654	0	18	3	4	1	0	0	0	0	0	0	0	0	0	1	0	0	1	0	1	0	0	1	1	1	0	0	0	0	0	1	1	1	1	1	5	5	5	5	5	2	3	2	4	25	7	5	5	5
2655	0	19	2	5	1	1	0	0	0	0	0	0	0	0	0	1	0	0	0	1	1	0	1	1	1	1	0	0	0	0	1	2	2	2	2	4	4	4	4	4	3	4	3	8	20	10	4	4	4
2659	0	22	3	5	1	1	0	0	1	0	0	0	0	0	0	0	0	1	0	1	1	0	1	1	1	0	0	0	0	1	1	2	1	1	1	4	4	4	4	2	4	4	2	5	18	10	4	4	4
2660	1	23	1	4	1	0	0	0	0	0	0	0	0	0	0	0	1	0	0	0	1	0	0	1	0	0	0	0	0	1	0	2	2	2	2	5	4	4	4	4	5	3	3	8	21	11	4	4	4
2662	0	19	2	4	1	0	0	0	0	0	0	0	0	0	0	0	0	1	0	1	0	0	0	1	0	0	0	1	1	1	1	1	1	2	1	4	3	4	4	4	4	4	4	5	19	12	4	4	4
2663	0	19	3	5	1	0	0	0	0	0	0	0	1	1	0	0	0	0	0	1	0	0	1	0	0	0	0	0	0	0	1	2	2	2	2	4	4	4	4	4	4	4	4	8	20	12	4	4	4
2665	1	20	3	4	1	0	0	0	1	0	0	0	0	1	0	0	0	1	0	0	0	1	1	1	0	0	0	1	0	0	1	1	1	1	1	5	5	5	5	5	4	3	3	4	25	10	5	5	5
2666	0	21	2	3	1	1	0	0	0	0	0	0	0	1	0	0	0	0	0	1	1	0	1	1	0	0	0	0	0	0	1	3	2	3	2	4	4	4	4	4	3	3	2	10	20	8	4	4	4
2667	0	20	2	5	1	0	0	0	0	0	0	0	0	0	1	0	0	1	0	1	1	1	1	1	1	1	1	1	0	1	1	1	1	1	1	4	4	5	5	5	3	4	4	4	23	11	5	5	5
2668	1	22	2	3	1	0	0	0	0	0	0	0	0	0	0	0	0	1	0	1	1	1	1	1	1	0	0	0	0	0	1	2	2	2	2	4	4	4	4	4	4	4	4	8	20	12	4	4	4
2669	0	20	1	5	1	0	0	0	1	0	0	0	0	1	0	0	0	0	0	0	0	0	0	1	0	1	0	0	0	1	1	4	4	2	1	3	4	4	4	4	4	4	4	11	19	12	4	4	4
2672	0	19	2	4	1	0	0	0	1	0	0	0	0	0	1	0	0	0	0	0	0	0	1	1	1	1	0	0	0	1	1	2	2	2	2	4	4	4	4	4	4	4	4	8	20	12	4	4	4
2674	1	21	5	5	1	0	0	0	0	0	0	1	0	1	0	0	0	0	0	1	0	1	1	1	0	0	0	0	0	0	0	1	1	1	1	4	2	4	2	5	5	4	3	4	17	12	5	2	5
2675	1	20	5	5	1	0	0	1	0	0	0	0	1	0	0	0	1	0	0	1	0	0	1	0	0	0	0	0	0	1	1	2	2	2	3	4	4	4	4	4	3	4	4	9	20	11	4	4	4
2676	0	19	2	3	1	0	0	0	0	0	0	0	0	1	0	0	0	0	0	1	1	0	0	1	0	0	0	0	0	1	0	2	2	2	2	4	4	4	4	4	4	4	4	8	20	12	5	5	5
2677	1	18	2	4	1	0	0	0	1	0	0	0	0	1	0	0	0	0	0	1	0	0	0	1	0	0	0	0	0	0	1	1	1	1	1	5	5	5	5	5	3	3	3	4	25	9	5	5	5
2680	0	20	2	4	1	1	0	0	0	0	0	0	0	0	0	1	0	0	0	1	0	0	1	0	1	0	0	0	0	0	1	2	2	2	2	5	4	4	5	4	4	4	4	8	22	12	4	4	4
2682	0	18	2	2	1	0	0	0	0	0	0	0	0	0	1	0	0	0	0	0	0	0	0	1	0	0	0	0	0	1	0	2	2	2	2	3	3	3	3	3	4	4	4	8	15	12	4	3	3
2683	1	22	1	1	0	0	0	1	1	0	0	0	0	0	0	0	0	0	1	1	1	1	1	1	1	1	1	1	1	1	1	5	1	5	1	5	5	5	5	5	3	5	5	12	25	13	4	4	4
2684	0	21	3	4	1	0	0	0	0	0	0	0	0	0	0	0	0	1	0	1	1	1	1	1	0	0	0	0	0	0	1	2	2	1	1	4	4	5	5	5	4	4	4	6	23	12	4	4	4
2685	0	20	2	2	1	1	1	1	1	0	1	0	0	0	1	0	0	0	0	1	1	1	1	1	1	1	1	1	0	1	1	1	1	1	1	5	5	5	5	5	3	3	2	4	25	8	5	4	4
2686	1	23	2	4	1	1	0	0	0	0	0	0	0	0	0	1	0	0	0	1	1	0	1	1	0	0	0	0	0	1	1	3	3	3	3	3	3	3	3	3	3	3	3	12	15	9	3	3	3
2687	0	20	3	4	1	0	0	0	1	0	0	0	0	0	0	0	0	1	0	0	0	1	1	1	1	0	0	0	0	1	1	2	2	2	2	4	4	4	4	4	4	2	2	8	20	8	4	4	4
2691	0	23	4	5	1	0	0	0	0	0	0	0	0	1	0	0	1	0	0	1	0	0	1	0	0	0	0	0	0	1	1	2	2	2	4	4	4	4	4	4	4	4	3	10	20	11	4	3	3
2692	0	20	4	5	1	0	0	0	0	0	0	0	0	0	0	0	1	0	0	1	0	0	1	1	0	0	0	0	0	0	1	1	1	1	1	4	5	5	4	5	4	4	4	4	23	12	4	4	4
2693	0	19	2	2	1	0	0	0	1	0	0	0	0	0	1	0	0	1	0	1	0	0	1	0	0	0	0	0	0	1	1	2	1	2	1	2	5	5	5	4	4	4	4	6	21	12	4	4	4
2694	1	20	4	5	1	0	0	0	1	0	0	0	1	0	0	0	0	0	0	1	1	1	1	1	0	0	1	1	0	1	1	1	1	1	1	5	5	5	5	5	4	3	3	4	25	10	4	4	4
2695	0	22	2	5	1	0	0	0	0	0	0	0	0	0	0	0	0	1	0	1	1	0	0	0	0	0	0	0	1	0	1	1	1	1	1	5	5	5	5	5	2	2	4	4	25	8	5	4	4
2697	0	19	2	2	1	1	0	0	1	0	0	0	0	0	1	1	0	0	0	1	1	0	1	1	0	0	1	1	0	0	1	2	2	2	2	4	4	4	4	4	4	4	4	8	20	12	4	4	4
2698	0	19	1	5	1	0	0	0	0	0	0	0	0	0	0	0	0	1	0	0	0	0	0	1	0	0	0	0	0	1	0	1	1	2	2	4	4	4	4	4	4	4	4	6	20	12	4	4	4
2700	0	20	1	3	1	1	0	0	1	0	0	0	0	0	0	1	0	1	0	1	1	1	1	0	1	0	0	1	0	1	1	2	2	2	2	4	4	4	4	4	3	3	3	8	20	9	4	4	4
2702	0	19	3	4	1	0	0	0	1	0	0	0	0	1	0	0	0	0	0	1	1	1	1	1	0	0	0	0	0	0	1	1	1	1	1	4	4	4	4	4	3	4	4	4	20	11	4	4	4
2703	1	23	1	1	1	0	0	0	0	0	1	0	0	0	0	0	1	0	0	1	1	0	1	0	0	0	0	0	0	1	1	2	2	2	3	4	4	4	4	4	3	4	3	9	20	10	4	4	4
2705	0	20	3	4	1	0	0	0	1	1	0	1	0	1	0	0	0	0	0	1	1	0	1	1	1	1	1	1	0	1	1	1	1	1	1	5	5	5	5	5	4	4	4	4	25	12	5	5	5
2706	1	21	2	2	1	0	0	0	1	0	0	0	0	0	0	1	0	1	0	1	1	1	1	1	1	0	0	0	0	1	1	5	5	5	5	5	5	5	5	5	5	5	5	20	25	15	5	5	5
2708	0	18	3	5	1	0	0	1	1	0	0	0	1	0	0	0	0	0	0	1	1	1	1	1	1	0	0	0	0	0	1	1	1	1	1	5	5	5	5	5	4	4	4	4	25	12	5	4	4
2710	0	21	2	4	1	1	1	1	0	0	0	0	0	0	0	1	0	0	1	1	1	0	1	1	1	1	1	1	1	0	1	2	1	1	1	5	5	5	5	5	3	3	3	5	25	9	5	5	5
2711	1	20	2	4	1	1	0	0	0	0	0	0	0	0	1	0	0	1	0	1	1	0	1	1	1	0	1	1	0	0	1	1	1	1	1	5	5	5	5	5	4	4	4	4	25	12	5	5	5
2712	1	24	1	1	1	0	0	0	0	0	0	0	0	0	0	1	0	0	1	1	1	0	0	0	0	0	0	0	0	1	0	1	1	1	1	5	5	5	5	5	4	5	4	4	25	13	5	5	5
2713	1	20	2	5	1	0	0	0	0	0	0	0	0	0	1	0	0	0	0	1	1	0	0	1	1	1	0	1	0	0	1	1	2	2	2	4	4	5	4	5	4	4	4	7	22	12	5	4	4
2714	1	22	2	3	1	1	0	0	0	0	0	0	0	0	0	1	0	0	0	1	0	0	1	1	0	0	0	0	0	1	0	3	3	3	3	3	3	3	3	3	3	3	3	12	15	9	3	3	3
2715	1	22	3	4	1	0	0	0	0	0	0	1	0	0	1	0	0	0	0	1	1	0	1	1	0	0	0	0	0	1	1	2	2	3	3	4	4	4	3	4	3	4	3	10	19	10	4	4	4
2716	1	22	2	4	1	0	1	1	1	0	0	0	0	0	0	0	0	1	0	1	1	1	1	1	1	1	1	1	0	1	0	2	2	2	2	4	4	4	4	4	3	4	3	8	20	10	4	3	3
2717	0	20	1	1	1	0	0	0	1	0	0	0	0	0	0	1	0	0	0	1	1	1	1	1	1	1	1	1	0	1	1	1	1	1	1	5	5	5	5	5	4	4	4	4	25	12	4	4	4
2719	1	21	2	5	1	0	0	0	0	0	0	0	0	1	0	0	0	0	0	1	1	0	1	0	0	0	0	0	1	0	1	2	2	2	2	4	4	4	4	4	2	2	2	8	20	6	4	4	4
2720	0	19	4	5	1	1	0	0	0	0	0	0	0	1	0	0	0	0	0	1	0	0	0	0	0	0	0	0	0	1	1	1	1	1	1	4	4	4	4	4	4	4	4	4	20	12	4	4	4
2721	1	22	2	3	1	1	0	1	0	0	0	0	0	0	0	1	0	0	0	1	1	0	1	1	0	0	0	0	0	1	1	2	2	2	2	4	4	4	4	4	3	3	3	8	20	9	4	4	4
2723	0	19	3	5	1	1	0	0	0	0	0	0	0	0	1	0	0	0	0	0	0	0	1	1	1	0	0	0	0	0	1	2	1	1	1	5	5	5	5	5	4	4	4	5	25	12	5	4	5
2724	0	26	4	3	0	0	1	1	0	0	1	0	0	0	0	1	0	0	0	1	1	0	1	1	1	0	0	0	0	1	1	1	1	1	1	4	5	5	5	5	4	4	4	4	24	12	4	4	4
2725	1	19	3	5	1	0	0	0	0	0	0	0	0	0	0	0	0	1	0	1	0	0	0	0	0	0	0	0	0	1	1	1	1	1	1	4	4	4	4	4	4	4	4	4	20	12	4	4	4
2726	1	20	2	3	1	0	0	0	0	0	0	0	0	0	0	0	0	1	0	1	1	0	0	1	0	0	0	0	0	1	1	2	2	2	2	4	4	3	5	5	4	4	4	8	21	12	4	4	4
2727	0	18	3	5	1	0	0	0	0	0	0	0	1	0	0	0	0	1	0	1	1	0	0	0	0	0	0	0	0	0	1	2	2	2	2	5	5	5	5	5	4	4	4	8	25	12	5	5	5
2728	1	21	3	5	1	0	0	0	1	0	0	0	0	0	1	0	0	0	0	1	1	0	1	0	1	1	1	1	1	0	1	1	1	1	1	5	5	5	5	5	3	5	5	4	25	13	5	5	5
2730	1	18	2	3	1	0	0	1	0	0	1	0	0	0	0	1	0	1	0	1	1	0	0	0	0	0	0	0	0	1	1	3	3	3	3	4	3	4	3	4	4	4	4	12	18	12	4	4	4
2731	1	19	2	3	1	0	0	0	0	0	0	0	0	0	0	0	1	1	0	1	0	0	0	0	0	0	0	0	0	0	1	4	4	4	4	4	4	4	4	4	4	4	4	16	20	12	4	4	4
2732	0	19	2	5	1	0	0	0	0	0	0	0	0	0	1	0	0	0	0	1	0	1	1	1	0	0	0	0	0	0	1	2	2	2	2	4	3	4	4	4	3	3	3	8	19	9	4	4	4
2734	0	21	2	4	1	0	0	0	1	0	0	0	0	0	0	0	0	1	0	1	0	0	0	1	0	0	0	0	0	0	1	2	2	2	1	5	5	5	5	5	4	3	3	7	25	10	4	4	4
2736	0	21	2	4	1	0	0	0	0	0	0	0	0	0	1	0	0	0	0	0	0	0	1	1	1	1	0	1	0	1	0	2	2	2	2	5	4	5	5	4	4	5	5	8	23	14	3	3	3
2737	1	20	3	5	1	0	0	0	0	0	0	0	0	1	0	0	0	0	0	1	0	0	1	1	1	0	0	0	0	0	0	2	2	2	1	5	5	5	5	5	4	5	5	7	25	14	4	4	4
2738	0	21	3	4	1	0	0	0	1	0	0	0	0	0	1	0	0	0	0	1	0	1	1	1	0	1	0	0	0	0	1	2	2	2	2	5	5	5	5	5	4	4	4	8	25	12	5	5	5
2739	1	21	2	5	1	0	1	1	0	0	0	0	0	1	0	0	0	0	0	1	0	1	0	1	0	0	0	0	0	0	1	2	4	3	2	3	4	2	3	4	2	4	3	11	16	9	4	2	4
2740	0	22	3	5	1	0	0	0	0	0	0	0	0	1	0	0	0	0	0	1	1	1	0	0	0	0	0	0	0	1	0	4	4	4	4	3	4	5	4	5	5	5	3	16	21	13	4	3	4
2744	0	22	2	4	1	1	0	1	1	0	1	0	0	0	0	0	0	1	0	1	1	1	1	1	1	1	1	1	0	1	0	1	1	1	1	5	4	4	5	5	4	4	4	4	23	12	4	4	4
2747	1	21	2	4	1	0	0	0	0	0	0	0	0	1	0	0	0	1	0	1	1	1	1	1	1	1	1	1	0	1	0	1	1	1	1	5	5	5	5	5	3	3	3	4	25	9	5	4	4
2748	1	22	2	3	1	0	0	0	1	0	0	0	0	0	0	1	0	0	0											0	1	2	2	2	2	4	4	4	4	4	4	4	4	8	20	12	4	4	4
2750	1	19	4	5	1	0	0	0	0	0	0	0	1	0	0	0	0	0	0	1	1	0	0	1	0	0	0	0	0	0	0	2	2	2	4	4	4	4	4	4	4	4	4	10	20	12	4	4	4
2751	1	23	2	5	1	0	0	0	0	0	0	0	0	1	0	0	0	0	0	1	1	0	1	0	0	0	0	0	0	1	1	2	2	2	2	4	5	5	4	4	4	2	2	8	22	8	4	4	4
2752	0	23	2	2	1	0	0	0	0	0	0	0	0	0	0	1	0	0	0	1	0	0	0	0	0	0	0	0	0	1	1	2	2	2	2	5	5	5	5	5	4	4	4	8	25	12	5	5	4
2753	0	21	2	5	1	1	0	0	0	0	0	0	0	0	0	0	0	1	0	1	1	1	1	0	1	0	0	0	0	0	1	2	2	2	2	4	4	4	4	4	4	4	4	8	20	12	4	4	4
2754	1	20	1	4	1	0	0	0	1	0	0	0	0	0	1	0	0	0	0	0	0	0	1	1	0	0	0	0	0	0	0	2	2	2	2	5	5	5	4	4	3	4	3	8	23	10	4	4	4
2755	0	20	3	5	1	0	0	0	0	0	0	0	0	0	1	0	0	1	0	1	1	1	1	1	1	1	1	1	0	1	1	1	1	1	1	4	4	4	4	4	2	4	4	4	20	10	5	5	5
2757	1	20	4	5	1	0	0	0	0	0	0	1	0	1	0	0	0	0	0											0	1	1	1	1	1	5	5	3	3	3	1	1	1	4	19	3	5	5	5
2758	0	19	2	4	1	0	0	0	0	0	0	0	0	1	0	0	0	0	0	1	0	0	1	1	0	0	0	0	0	0	1	1	1	1	1	5	5	5	5	5	2	4	4	4	25	10	5	4	5
2760	1	20	1	4	1	0	0	0	0	0	0	0	0	0	0	1	0	0	0	0	0	0	0	1	0	0	0	0	0	1	0	2	2	3	3	4	4	4	4	4	3	4	4	10	20	11	4	4	4
2761	0	22	3	5	1	0	0	0	0	0	0	0	0	0	0	0	1	0	0	0	1	1	1	1	1	1	1	1	0	0	1	2	2	2	2	4	4	4	4	4	4	3	3	8	20	10	4	4	4
2764	0	20	2	4	1	1	0	0	0	0	0	0	0	0	0	0	0	1	0	0	0	0	1	1	0	0	0	0	0	0	1	2	2	2	2	4	4	4	4	4	3	3	3	8	20	9	4	3	3
2767	0	20	3	5	1	0	0	0	0	0	0	0	0	1	0	0	0	0	0	1	1	1	1	1	1	1	1	1	0	0	0	2	2	2	2	5	5	5	5	5	5	4	4	8	25	13	4	4	4
2768	0	18	3	5	1	0	0	0	0	0	0	0	0	1	0	0	0	0	0	0	1	0	1	1	0	0	0	0	0	1	1	1	1	1	1	5	5	5	5	5	4	4	4	4	25	12	5	5	5
2770	0	19	2	2	1	0	0	0	1	0	1	0	0	0	1	0	1	0	0	1	1	0	1	1	0	0	0	0	0	1	1	1	1	1	1	5	5	5	5	5	4	4	4	4	25	12	5	4	4
2773	1	22	3	5	1	0	0	0	1	0	0	0	0	1	0	0	0	0	0	1	1	0	0	0	0	0	0	0	0	0	1	1	1	1	2	5	5	5	5	5	4	5	5	5	25	14	5	5	5
2774	1	20	3	5	1	0	0	0	0	1	0	1	0	1	0	0	0	0	0	1	1	1	1	1	1	1	1	1	1	1	1	3	3	3	3	5	3	5	5	5	5	5	5	12	23	15	5	5	5
2777	0	20	2	4	1	0	0	0	0	0	0	1	0	1	0	0	0	0	0	1	1	1	1	0	0	0	0	0	0	1	1	2	3	2	2	4	4	4	4	4	4	4	4	9	20	12	4	4	4
2779	0	19	3	5	1	0	0	0	0	0	0	0	0	0	0	0	0	1	0	1	1	0	1	1	1	0	0	0	0	1	1	1	1	1	1	5	5	5	5	5	5	5	5	4	25	15	5	5	5
2780	1	20	3	5	1	1	0	0	0	0	0	0	0	1	0	0	0	1	0	0	0	0	1	1	0	1	1	1	0	0	1	2	2	2	2	4	3	4	4	4	4	4	4	8	19	12	4	3	4
2782	1	19	2	5	1	0	0	0	1	0	0	0	0	0	1	0	0	1	0	1	0	0	1	1	1	0	0	0	0	1	1	2	2	2	2	3	2	3	3	4	4	3	4	8	15	11	4	4	4
2783	0	19	2	4	1	0	0	0	0	0	0	0	0	0	1	0	0	0	0	0	0	0	0	1	1	0	0	0	0	1	1	2	2	2	2	4	4	4	4	4	4	4	4	8	20	12	4	4	3
2785	0	21	1	4	1	0	0	1	1	0	0	0	0	0	0	0	0	1	0	1	1	1	1	1	0	0	0	0	0	0	1	2	2	2	2	4	2	4	4	4	4	4	4	8	18	12	4	4	4
2786	0	20	4	4	1	0	0	0	1	0	0	0	0	0	0	0	0	1	0	1	0	0	0	0	0	0	0	0	0	1	1	2	1	1	1	4	4	5	4	5	4	3	4	5	22	11	4	4	4
2787	0	19	2	5	1	0	0	0	1	0	0	0	0	0	1	0	0	0	0	1	1	1	0	1	0	0	0	0	0	1	1	2	2	2	2	4	4	4	4	4	4	4	4	8	20	12	4	4	4
2788	0	22	3	4	1	0	0	0	1	0	1	0	0	0	1	0	0	0	0	1	1	0	0	1	0	0	0	0	0	1	1	2	2	2	2	5	5	5	5	5	4	3	2	8	25	9	5	4	4
2790	1	20	3	5	1	0	0	0	0	0	0	1	1	0	0	0	1	0	0	1	1	1	1	1	1	1	1	1	0	1	0	2	2	2	2	4	4	4	4	4	3	4	4	8	20	11	4	4	4
2791	0	19	2	3	1	0	0	0	0	0	0	0	1	0	0	0	0	1	0	0	0	0	1	1	0	0	0	0	0	0	1	2	2	2	2	4	2	4	4	4	3	4	2	8	18	9	5	3	4
2792	0	20	2	5	1	0	0	0	0	0	0	0	0	1	0	0	0	0	0	1	1	0	0	1	0	0	0	0	0	1	1	1	1	1	1	4	4	4	4	4	4	4	4	4	20	12	5	4	5
2793	1	22	2	4	1	0	0	0	0	0	0	0	0	0	0	0	0	1	0	1	1	0	0	0	0	0	0	0	0	0	1	2	2	3	3	4	2	4	4	4	4	4	4	10	18	12	4	3	4
2795	1	23	2	1	1	0	0	0	0	0	0	0	0	0	0	1	0	0	0	1	0	0	0	0	0	0	0	0	0	0	1	1	1	1	1	4	4	4	4	4	4	4	4	4	20	12	4	3	3
2796	1	21	1	3	1	0	0	0	0	0	0	0	0	0	1	1	0	0	0	1	0	0	0	1	0	0	0	0	0	0	0	2	3	2	3	4	3	4	4	4	3	3	2	10	19	8	4	4	4
2797	1	19	2	3	1	0	0	0	0	0	0	0	1	0	0	0	0	0	1	1	0	0	0	0	0	0	0	0	0	0	1	4	1	3	2	4	4	5	4	4	1	3	3	10	21	7	4	4	4
2798	0	19	2	4	1	1	0	0	0	0	0	0	0	0	1	0	0	0	0	1	1	1	1	1	1	1	1	1	1	1	1	1	1	1	1	5	5	5	5	5	3	5	5	4	25	13	5	5	5
2799	0	18	3	5	1	0	0	0	0	0	0	0	0	0	0	0	0	1	0	1	0	1	1	1	0	1	0	0	0	0	1	1	1	1	1	5	5	5	5	5	4	4	4	4	25	12	4	4	4
2801	1	21	2	5	1	0	0	0	0	0	0	0	0	1	0	0	0	0	0	1	1	0	0	0	0	0	0	0	0	1	0	2	2	2	3	4	4	4	4	4	3	3	3	9	20	9	4	4	4
2802	0	18	2	4	1	0	0	0	0	0	0	0	0	0	1	0	0	0	0	1	1	0	0	1	1	0	0	0	0	0	1	2	2	2	2	4	4	4	4	4	4	4	4	8	20	12	4	4	4
2804	1	18	2	4	1	0	0	0	1	0	0	0	0	0	1	0	0	0	0	1	1	1	0	0	0	0	0	0	0	0	0	2	2	2	2	4	4	4	4	4	3	3	3	8	20	9	4	4	4
2805	0	19	4	4	1	0	0	0	1	0	0	0	0	0	0	0	0	1	0	1	1	0	1	1	0	0	1	1	0	1	1	2	1	2	1	5	5	5	5	5	3	3	3	6	25	9	5	3	4
2806	1	24	2	4	1	0	0	0	1	0	0	0	0	0	1	1	0	0	0	1	1	1	1	1	1	0	0	0	0	1	0	4	4	4	4	4	4	4	4	4	4	4	4	16	20	12	4	4	4
2807	0	19	2	2	1	0	0	0	0	0	0	0	0	0	1	0	0	0	0	1	0	0	1	1	0	0	0	0	0	0	1	1	1	1	1	4	4	4	4	4	4	4	4	4	20	12	4	3	3
2808	0	20	2	4	1	0	0	0	1	0	0	0	0	0	0	0	0	1	0	1	0	0	1	1	1	0	0	0	0	1	1	1	1	1	1	4	4	4	4	4	4	4	4	4	20	12	4	4	4
2811	0	21	2	5	1	0	0	1	0	0	0	0	0	1	0	0	0	1	0	1	0	0	1	0	1	0	0	0	0	0	1	1	1	1	2	4	5	3	4	4	3	2	4	5	20	9	5	3	4
2812	1	23	2	5	1	0	0	0	0	0	0	0	0	0	0	0	0	1	0	1	1	0	1	1	0	0	0	0	0	0	1	2	2	2	2	4	4	4	3	4	3	4	4	8	19	11	4	3	4
2814	0	19	2	4	1	1	1	1	1	1	1	0	0	0	0	0	0	1	1	0	1	0	1	1	1	0	0	0	0	0	1	1	1	1	2	5	4	4	5	5	4	3	5	5	23	12	5	4	4
2815	0	20	3	4	1	0	0	0	1	0	0	0	0	0	1	0	0	1	0	1	0	0	1	1	0	0	0	0	0	0	0	1	1	1	1	1	1	1	1	1	2	1	1	4	5	4	5	5	5
2818	1	21	2	5	1	0	0	0	1	0	0	0	0	0	0	0	0	1	0	0	0	0	1	1	0	0	0	0	0	0	0	2	2	2	3	3	3	4	4	4	4	4	4	9	18	12	3	3	4
2821	1	21	4	5	1	0	0	0	0	0	0	0	0	0	0	0	0	1	0	1	1	1	1	1	1	1	0	0	1	0	1	1	1	1	1	5	4	5	5	5	3	4	4	4	24	11	5	5	5
2823	0	29	4	4	1	0	1	1	1	0	0	0	0	1	0	0	0	1	0	1	1	1	1	1	0	0	0	0	0	1	1	1	1	1	1	5	3	4	4	4	4	4	3	4	20	11	4	4	4
2824	0	18	3	5	1	0	0	0	0	0	0	0	0	0	1	0	0	0	0											0	1	2	2	2	2	4	4	4	4	4	4	4	4	8	20	12	4	4	4
2825	0	20	3	5	1	0	0	0	1	0	0	0	0	0	0	0	0	1	0	1	0	0	1	0	0	0	0	0	0	1	1	1	1	1	2	5	5	5	5	5	3	3	3	5	25	9	5	4	5
2827	0	20	2	5	1	0	0	1	0	0	0	0	0	0	1	0	0	0	0	1	1	1	1	0	0	0	0	0	0	0	1	2	3	2	2	3	3	4	4	4	3	3	3	9	18	9	4	4	4
2828	1	20	1	4	1	0	0	0	1	0	0	0	0	0	1	1	0	0	0											0	1	1	1	1	1	5	5	5	5	5	4	4	4	4	25	12	4	3	3
2829	1	18	2	3	1	0	0	1	1	0	0	0	0	0	0	0	0	1	1	1	1	0	1	0	0	0	0	0	0	0	1	2	2	1	1	4	4	4	4	4	4	4	4	6	20	12	4	4	4
2830	1	22	2	2	0	0	0	0	0	0	0	1	0	0	0	1	0	0	0	1	0	0	1	1	0	0	0	0	0	0	1	2	2	2	2	4	4	4	4	4	4	4	4	8	20	12	4	4	4
2831	1	21	4	5	1	0	0	0	0	0	0	0	0	0	0	0	1	1	0	1	1	0	0	1	0	0	0	0	0	0	1	4	3	4	3	3	4	3	4	4	3	4	3	14	18	10	4	3	4
2833	1	21	3	4	1	0	0	0	1	0	0	0	0	0	0	1	0	0	0	1	1	0	1	1	1	1	1	1	0	1	1	2	2	2	2	4	4	4	4	4	4	4	4	8	20	12	4	4	4
2834	1	19	1	2	1	0	1	0	0	0	1	0	0	0	0	1	0	0	0	1	1	0	1	0	0	0	0	0	0	0	0	1	1	2	2	4	4	4	4	4	3	3	3	6	20	9	4	4	4
2835	0	19	3	4	1	1	0	0	1	0	0	0	0	0	1	0	0	0	1	1	1	0	1	0	0	1	0	0	0	1	1	1	1	1	1	4	4	4	4	4	4	4	4	4	20	12	4	4	4
2837	0	21	2	2	1	0	0	1	0	0	0	0	0	0	1	1	0	0	0	1	1	1	1	1	1	1	0	0	0	1	1	1	1	1	1	5	2	4	5	5	4	5	4	4	21	13	5	3	4
2838	1	19	3	5	1	0	0	0	0	0	0	0	1	0	0	0	0	0	0	1	1	0	1	1	1	1	1	1	1	1	1	2	2	2	2	4	4	4	4	4	4	4	4	8	20	12	4	4	4
2840	1	21	2	5	1	0	0	0	0	0	0	0	0	0	0	0	1	0	0	1	1	1	1	1	1	0	1	1	0	0	1	2	2	2	2	4	4	4	4	4	4	3	3	8	20	10	4	4	4
2845	1	21	2	5	1	0	0	0	0	0	0	0	0	1	0	0	0	0	0	1	1	1	1	1	1	0	0	1	1	1	1	1	1	1	3	5	5	5	5	5	5	5	5	6	25	15	4	4	4
2846	1	21	3	4	1	0	0	1	0	0	0	0	0	1	0	0	0	0	0	1	1	0	0	0	0	0	0	0	0	0	1	2	2	2	2	4	4	4	5	5	5	5	5	8	22	15	5	5	4
2849	1	21	2	4	0	0	0	1	1	0	0	0	0	1	0	0	0	0	0	1	1	1	1	1	1	1	1	1	0	1	1	1	1	1	1	5	5	5	5	5	4	5	5	4	25	14	5	3	5
2850	0	20	2	3	1	0	0	0	1	0	1	0	0	0	0	1	0	0	0	1	1	0	1	1	1	0	1	0	0	1	1	1	1	1	1	5	5	5	5	5	2	3	3	4	25	8	5	5	5
2851	0	19	2	4	1	0	0	0	0	0	0	0	0	1	0	0	0	0	0	1	1	1	1	0	0	0	0	0	0	0	1	1	1	1	1	5	5	5	5	5	2	2	2	4	25	6	5	5	5
2852	0	20	5	5	1	0	0	0	1	0	0	0	0	0	0	0	0	1	0	1	0	0	1	1	0	0	0	0	0	1	1	2	2	2	2	4	4	4	4	4	3	2	3	8	20	8	4	4	4
2853	0	19	1	2	1	0	0	0	0	0	0	0	0	0	0	0	0	1	0	1	0	0	0	1	0	0	0	0	0	0	1	1	1	1	1	3	3	5	5	5	3	1	1	4	21	5	5	5	5
2855	1	19	4	5	1	1	0	0	0	0	0	0	1	1	0	0	0	0	0	1	1	1	0	1	0	0	1	0	0	1	1	2	2	2	2	4	4	4	4	4	3	3	3	8	20	9	4	4	4
2856	1	22	2	4	1	0	0	0	1	0	0	0	0	0	0	1	0	1	0	1	1	0	0	0	0	0	0	0	1	0	1	3	3	3	3	3	3	3	3	3	3	3	3	12	15	9	3	3	3
2858	1	21	2	4	1	0	0	0	0	0	0	0	0	0	0	1	0	0	0	1	1	1	1	1	1	0	0	0	0	1	0	3	3	3	4	4	4	4	3	4	4	4	4	13	19	12	4	4	4
2859	0	19	2	3	1	0	0	0	0	0	0	0	0	0	0	0	0	1	0	1	0	0	1	1	1	1	0	0	0	1	1	2	2	2	2	4	4	4	4	4	3	4	3	8	20	10	4	4	4
2860	0	23	2	3	1	0	0	0	0	0	0	0	0	0	0	0	1	0	0	1	1	0	1	1	0	0	0	0	0	1	1	2	2	2	2	3	3	3	3	3	3	3	3	8	15	9	3	3	3
2861	1	27	4	4	1	0	0	1	0	0	0	0	0	1	0	0	0	0	0	1	1	0	1	1	1	0	0	0	0	0	1	1	1	1	1	5	5	5	5	5	3	1	2	4	25	6	5	5	5
2862	1	20	2	4	1	0	0	1	1	0	0	0	0	0	0	1	0	0	0											0	0	3	3	2	2	4	4	4	5	4	4	4	4	10	21	12	3	4	3
2863	0	22	3	5	1	0	0	0	0	0	0	0	1	0	0	0	0	0	0	1	1	0	0	1	0	0	0	0	0	0	1	1	1	1	1	5	5	5	5	5	1	3	2	4	25	6	5	5	5
2864	1	21	2	4	1	1	0	0	0	0	0	0	0	0	1	0	0	1	0	1	0	0	0	0	0	0	0	0	0	0	0	1	1	1	1	5	5	5	5	5	4	4	4	4	25	12	5	5	5
2865	0	22	1	2	1	0	0	0	0	0	0	0	0	0	0	1	0	0	0	1	0	0	1	1	1	0	0	0	0	1	0	2	2	2	2	4	3	4	4	4	4	4	4	8	19	12	4	4	4
2867	0	18	3	3	1	0	0	1	0	0	0	0	0	0	1	0	0	0	0	1	0	0	1	1	0	0	0	0	0	1	1	1	1	1	1	4	1	3	4	4	4	4	4	4	16	12	4	4	4
2868	1	20	2	4	1	0	0	0	0	0	0	0	0	1	1	0	0	0	0	1	0	0	1	1	0	0	0	0	0	0	0	3	3	3	3	5	5	5	5	5	3	3	3	12	25	9	3	3	3
2871	0	18	1	3	1	0	0	0	1	0	0	0	0	0	1	0	0	0	1	1	0	0	1	0	0	0	0	0	0	0	1	1	1	1	1	5	3	4	4	4	4	5	4	4	20	13	5	4	4
2872	1	19	3	4	1	1	0	0	0	0	0	0	0	0	1	1	0	0	0	1	1	0	1	1	0	0	0	0	0	1	1	2	2	2	3	4	4	4	4	4	4	2	2	9	20	8	4	4	4
2873	1	21	3	4	1	0	1	0	0	0	0	0	0	1	0	0	0	0	0	0	1	0	0	0	0	0	0	0	0	1	0	1	1	1	1	4	4	4	4	4	3	3	3	4	20	9	4	4	4
2874	0	22	2	5	1	0	0	1	1	0	0	0	0	0	0	0	0	1	0	1	1	1	0	0	0	0	0	0	0	0	1	1	1	1	1	5	5	5	5	5	5	5	5	4	25	15	5	5	5
2875	0	22	3	3	1	0	0	0	0	0	1	0	0	0	0	1	0	0	0	1	1	1	1	0	0	0	0	0	0	0	1	2	2	2	2	4	4	4	4	4	4	4	4	8	20	12	4	4	4
2876	0	21	2	5	1	0	0	1	1	0	0	0	0	0	0	0	1	0	0	1	1	0	1	0	1	1	0	0	0	1	0	2	2	3	3	4	2	5	3	5	4	4	4	10	19	12	4	3	3
2878	1	20	3	5	1	0	0	1	0	0	0	0	0	1	0	0	0	0	0	1	1	0	1	1	1	1	1	1	0	1	1	2	2	2	2	4	4	4	4	4	3	4	4	8	20	11	4	3	4
2879	1	20	3	5	1	1	0	0	1	0	0	0	0	1	0	0	0	1	0	1	1	0	1	1	1	0	0	0	0	1	0	4	4	4	4	4	4	4	4	4	4	4	4	16	20	12	4	4	4
2880	0	20	2	5	1	0	0	0	0	0	0	0	0	0	0	0	0	1	0	0	0	1	1	1	0	1	0	0	1	1	1	3	3	3	3	3	3	3	3	4	4	4	4	12	16	12	4	3	3
2881	1	20	4	5	1	0	0	0	1	0	0	0	0	0	0	0	0	0	1	1	1	0	0	0	1	0	0	0	0	0	1	5	5	5	5	5	5	5	5	5	5	5	5	20	25	15	5	5	5
2883	0	22	2	4	1	0	0	0	0	0	0	0	0	0	0	0	0	1	0	0	0	0	1	0	0	0	0	0	0	1	1	1	1	1	1	5	4	5	4	5	4	4	4	4	23	12	4	4	4
2887	0	21	2	5	1	0	0	0	1	0	0	0	0	1	0	0	0	0	0	1	1	1	1	1	0	0	1	0	0	1	1	1	1	1	1	5	5	5	5	5	4	4	4	4	25	12	5	4	4
2888	0	20	2	4	1	0	0	0	1	0	0	0	0	1	0	0	0	0	0	1	0	0	1	1	0	0	0	0	0	1	0	2	3	3	3	4	3	4	4	4	4	4	4	11	19	12	4	3	3
2889	1	23	2	4	1	0	0	1	1	0	1	0	0	0	0	0	0	1	0	1	1	0	1	1	1	1	1	1	0	0	0	2	2	2	2	5	4	4	4	4	3	3	3	8	21	9	4	4	4
2890	1	21	2	4	1	0	0	0	0	0	0	0	1	0	0	0	1	0	0	1	1	0	0	1	0	0	0	1	0	1	0	1	1	1	1	4	5	5	5	5	4	5	5	4	24	14	5	3	3
2891	0	18	3	5	1	0	0	0	0	0	0	0	0	1	0	0	0	0	0	1	1	0	1	1	1	1	0	1	1	1	1	2	2	2	2	4	4	4	4	4	2	2	4	8	20	8	4	4	4
2893	0	25	2	4	1	0	0	0	0	0	0	0	0	0	0	1	1	0	0	1	1	0	1	0	0	0	0	0	0	0	1	2	1	1	2	5	5	5	4	4	3	3	2	6	23	8	5	5	5
2895	0	21	2	4	1	0	0	1	0	0	0	0	1	0	0	0	1	0	0	1	1	1	1	1	1	0	0	0	0	0	1	1	1	1	1	5	5	5	5	5	3	4	4	4	25	11	4	4	4
2896	1	21	2	4	1	1	0	0	0	0	0	1	0	1	0	0	0	0	0	1	1	0	1	1	1	1	1	0	0	0	1	1	1	1	1	5	5	5	5	5	4	4	4	4	25	12	5	4	4
2898	0	20	2	3	1	1	0	0	0	0	0	0	0	0	0	1	0	0	0	1	0	0	1	1	0	0	0	0	0	1	1	1	1	1	1	5	5	5	5	5	3	3	3	4	25	9	4	4	4
2900	1	23	2	3	1	0	0	0	0	0	0	0	0	1	0	0	0	0	0	1	1	0	0	0	0	0	0	0	0	1	0	3	3	3	3	3	3	3	3	3	3	3	3	12	15	9	3	3	3
2902	0	21	2	5	1	1	0	0	0	0	0	0	0	1	0	0	0	0	0	0	0	0	1	1	0	1	0	0	0	1	1	3	2	2	2	4	4	4	4	4	4	4	4	9	20	12	4	3	3
2903	1	23	3	3	1	0	0	1	1	0	1	0	0	0	0	0	0	1	1	0	1	0	0	0	1	0	0	0	1	1	1	2	2	2	2	4	4	4	4	4	3	3	3	8	20	9	4	4	4
2904	0	23	3	4	1	1	0	1	0	0	0	0	0	1	0	0	0	0	0	1	1	1	1	1	1	1	1	1	0	0	1	1	1	1	1	5	5	5	5	5	3	3	3	4	25	9	5	5	5
2905	1	19	1	5	1	1	1	0	0	0	0	0	0	0	1	0	0	0	0	0	0	0	0	1	0	0	0	1	0	0	1	2	2	2	3	4	4	4	4	4	3	3	3	9	20	9	4	4	4
2907	0	22	2	3	1	0	0	1	0	0	0	0	0	1	1	0	0	0	0	1	1	0	0	0	0	0	0	0	0	0	1	1	1	1	1	5	4	4	4	3	3	3	3	4	20	9	4	3	4
2908	0	19	2	4	1	0	0	0	1	0	0	0	0	1	0	0	0	1	0	1	0	0	1	1	1	0	0	0	0	0	1	1	1	1	1	5	4	4	4	5	3	3	2	4	22	8	4	4	4
2910	1	20	3	5	1	0	0	0	1	0	0	0	0	1	0	0	0	1	0	1	0	0	1	1	1	0	0	0	0	1	1	1	1	1	1	5	3	5	5	5	3	3	3	4	23	9	5	5	5
2912	0	21	2	3	1	0	0	0	0	0	0	0	0	0	0	0	0	1	0	0	0	0	1	1	1	0	0	0	0	1	0	1	1	1	3	5	4	5	5	5	5	5	5	6	24	15	5	1	2
2917	1	20	3	5	1	0	0	0	0	0	0	0	0	1	0	0	0	0	0	1	0	0	1	1	0	0	0	0	0	0	1	2	2	2	2	4	4	4	4	4	3	3	3	8	20	9	4	4	4
2918	1	20	2	5	1	0	0	0	0	0	0	0	0	1	0	0	0	0	0	1	0	0	0	0	0	0	0	0	0	0	1	2	2	2	2	5	5	5	5	5	3	3	3	8	25	9	4	4	4
2919	0	21	1	4	1	0	0	0	1	0	1	0	0	0	0	1	0	0	0	1	1	1	1	1	1	0	1	1	0	1	1	2	1	2	2	4	4	4	4	4	4	4	4	7	20	12	4	4	4
2920	1	23	2	3	1	1	0	0	0	0	0	0	0	0	0	1	0	0	0	1	1	0	0	1	0	0	0	0	0	0	0	1	1	1	1	5	5	5	5	5	4	4	2	4	25	10	5	4	5
2921	0	19	2	4	1	0	0	0	0	0	0	0	0	0	0	0	0	1	0	1	0	0	1	1	1	0	0	0	0	1	1	2	2	1	3	4	4	5	3	5	4	5	2	8	21	11	5	4	4
2922	0	19	2	4	1	0	0	0	0	0	0	0	0	1	0	0	1	0	0	1	0	1	1	1	1	0	0	1	0	1	1	2	1	1	2	5	4	4	5	3	3	4	4	6	21	11	5	5	5
2923	1	18	2	3	1	0	0	0	0	0	0	0	0	0	0	1	0	0	0	1	1	1	1	1	1	1	1	1	0	0	0	4	4	3	3	4	3	4	4	3	3	3	4	14	18	10	4	4	4
2924	0	20	2	5	1	0	0	0	1	0	0	0	0	0	1	0	0	1	0	1	1	0	1	1	0	0	0	0	0	0	1	1	1	1	1	4	3	4	5	5	3	3	3	4	21	9	4	4	4
2925	1	19	1	1	1	0	1	0	1	0	1	0	0	0	0	0	0	1	0	1	1	1	1	1	0	0	1	0	0	0	1	1	1	1	1	5	5	5	5	5	3	3	3	4	25	9	5	4	4
2926	0	22	1	3	1	0	0	0	0	0	0	0	0	1	0	0	0	0	0	0	0	0	0	0	1	0	1	1	0	0	1	2	2	2	2	4	4	4	4	4	3	4	4	8	20	11	4	4	4
2927	0	20	2	4	1	1	0	0	1	0	0	0	0	0	1	0	0	1	0	0	1	0	1	1	0	1	0	0	0	1	0	1	1	1	1	5	5	5	5	5	4	5	5	4	25	14	5	3	3
2930	0	20	3	4	1	0	0	0	0	0	0	0	0	1	0	0	0	0	0	1	0	0	1	1	0	0	0	0	0	1	1	2	3	2	3	3	2	3	4	4	4	4	4	10	16	12	3	3	4
2932	1	21	2	3	1	0	1	1	0	0	1	0	0	0	0	1	0	0	0	1	1	0	1	1	0	0	1	0	0	0	1	2	3	3	1	5	5	4	5	5	3	4	4	9	24	11	4	4	4
2933	1	22	2	5	1	0	0	0	0	0	0	0	0	0	0	0	1	0	0	1	1	0	0	0	0	0	0	0	0	0	1	2	2	2	2	4	3	4	4	4	3	4	4	8	19	11	4	3	4
2934	0	20	4	3	1	0	0	0	1	0	0	0	0	0	1	0	0	0	0	1	1	0	1	1	1	0	0	0	0	1	0	3	2	2	2	5	5	5	5	5	4	4	4	9	25	12	4	3	3
2935	1	21	4	5	1	0	0	0	1	0	0	0	0	1	0	0	0	1	0											0	1	2	1	2	1	5	5	5	5	5	3	4	4	6	25	11	4	3	3
2940	1	22	2	5	1	1	0	0	0	0	0	0	0	1	0	0	0	0	1	1	1	1	1	1	1	1	1	1	0	0	0	2	2	2	3	5	5	5	4	4	3	3	3	9	23	9	4	4	4
2945	1	19	2	3	1	0	1	0	0	0	1	0	0	0	0	0	0	1	0											0	0	3	3	3	3	3	3	3	3	3	3	3	3	12	15	9	3	3	3
2946	0	19	1	5	1	0	0	0	0	0	0	0	0	1	0	0	0	0	0	1	0	0	1	1	1	1	1	1	0	0	1	2	2	2	2	4	4	4	4	4	4	4	4	8	20	12	4	4	4
2947	0	21	3	4	1	0	0	0	0	0	0	0	0	0	0	0	1	0	0	0	1	0	0	0	0	0	0	0	0	0	1	2	2	2	2	5	5	5	5	5	5	5	5	8	25	15	5	5	5
2948	0	21	3	5	1	0	0	1	0	0	0	0	0	0	1	0	0	0	0	1	1	1	1	1	0	0	0	0	0	1	1	2	2	2	2	5	4	5	5	5	4	4	2	8	24	10	5	5	4
2950	0	20	1	3	1	0	0	0	1	0	0	0	0	0	0	0	0	1	0	1	1	1	1	1	0	0	1	1	0	0	1	3	1	2	2	4	4	4	4	4	4	4	4	8	20	12	4	3	4
2951	1	22	2	5	1	0	0	0	0	0	0	0	0	1	0	0	1	0	0	1	1	1	1	1	0	0	0	1	0	0	1	1	1	2	1	5	5	5	5	5	3	4	4	5	25	11	4	3	4
2952	1	19	4	5	1	0	0	0	0	0	0	0	0	1	0	0	0	0	0	1	0	0	1	0	0	0	0	0	0	0	0	2	2	2	2	4	4	4	4	4	3	3	3	8	20	9	4	4	4
2953	1	21	3	5	1	0	0	0	0	0	0	0	0	1	0	0	0	0	0	1	0	0	1	1	0	0	0	0	0	1	0	3	2	2	4	4	4	4	4	4	4	4	4	11	20	12	4	4	3
2954	0	19	2	5	1	0	0	0	0	0	0	0	0	0	0	0	0	1	0	1	1	1	1	1	1	0	0	1	0	1	1	1	1	1	1	4	4	4	4	1	3	4	4	4	17	11	5	5	5
2955	1	20	2	3	1	0	0	0	0	0	0	1	0	1	0	0	0	0	0	1	1	0	1	0	0	0	0	0	0	0	1	1	1	1	1	5	5	5	5	5	4	4	4	4	25	12	5	5	5
2957	0	20	3	4	1	1	0	0	0	0	0	0	0	0	1	0	0	1	0	1	1	1	1	1	1	0	0	0	0	1	1	2	1	1	1	5	3	5	5	5	4	5	5	5	23	14	4	4	4
2958	0	22	2	4	1	0	0	0	0	0	1	0	0	0	0	1	0	0	0	1	1	0	0	0	0	0	0	0	0	1	1	1	1	1	1	4	2	4	4	4	3	4	3	4	18	10	5	4	4
2959	0	19	2	4	1	0	0	0	1	0	0	0	1	0	0	0	0	1	0	1	1	0	0	0	0	0	0	0	0	1	1	2	1	1	1	5	3	4	5	5	5	5	5	5	22	15	5	4	5
2960	0	18	2	3	1	0	0	1	1	0	0	0	0	0	1	0	0	0	0	1	0	0	0	1	0	0	0	0	0	0	1	2	1	2	2	4	4	4	4	4	3	3	3	7	20	9	4	3	4
2961	0	20	2	3	1	1	0	1	1	0	1	0	0	1	0	0	0	0	0	1	1	1	1	1	1	1	1	1	0	0	1	2	2	2	2	4	4	4	4	4	4	4	4	8	20	12	4	4	4
2962	1	23	2	5	1	0	0	0	0	0	0	0	1	0	0	0	0	0	0	1	1	0	1	1	0	0	0	0	0	1	0	1	1	1	1	4	4	5	5	5	3	2	3	4	23	8	5	4	5
2965	0	20	3	5	1	0	0	0	1	0	0	0	0	1	0	0	0	0	0	1	0	1	1	1	0	0	0	0	0	0	0	1	1	1	1	5	5	4	4	4	4	4	4	4	22	12	4	4	4
2966	1	22	2	5	1	0	0	0	0	0	0	0	0	1	0	0	0	0	0	1	1	0	0	0	0	0	0	0	0	0	1	2	1	1	1	5	4	5	3	3	2	4	2	5	20	8	5	4	5
2967	1	20	2	5	1	0	0	0	0	0	0	0	0	1	0	0	0	0	0	0	0	0	1	1	1	1	0	0	0	1	0	2	2	2	2	4	4	4	4	4	2	2	2	8	20	6	4	4	4
2970	0	19	3	4	1	0	0	0	1	0	0	0	0	0	0	0	0	1	0	1	1	0	1	1	1	0	1	0	0	1	1	2	2	2	2	5	5	5	5	5	3	4	3	8	25	10	4	4	4
2972	1	19	2	5	1	0	0	0	0	0	0	0	0	0	1	0	0	0	0	1	1	1	1	1	1	1	1	1	0	1	1	2	2	2	2	4	4	4	4	4	4	4	4	8	20	12	4	3	4
2973	1	20	2	4	1	0	0	0	0	0	1	0	0	0	1	0	0	0	0	1	0	0	1	0	1	1	1	0	0	0	0	3	2	3	3	4	4	4	3	3	5	5	3	11	18	13	4	3	4
2974	1	19	2	5	1	0	0	0	0	0	0	0	0	0	0	1	0	0	0	0	0	0	0	1	0	0	0	0	0	1	0	2	2	2	2	4	5	5	5	5	5	5	5	8	24	15	5	5	5
2975	0	19	2	4	1	0	0	0	0	0	0	1	0	0	0	1	0	1	0	0	0	1	1	0	1	0	0	0	0	0	1	1	2	2	1	4	3	4	4	4	3	4	4	6	19	11	4	4	4
2976	1	21	3	5	1	1	0	0	0	0	0	1	0	0	0	0	1	1	0	1	1	1	1	1	1	0	0	0	1	1	1	1	1	1	1	5	5	5	5	5	4	4	4	4	25	12	5	4	5
2977	0	19	1	4	1	1	0	0	0	0	0	0	0	0	0	0	0	1	0	1	0	0	0	1	0	0	0	0	0	0	1	2	2	2	2	4	4	4	4	4	3	2	2	8	20	7	4	4	4
2978	0	20	2	4	1	0	0	0	1	0	0	0	0	0	1	0	0	0	0	1	0	1	1	0	0	0	0	0	0	0	1	2	2	2	2	4	4	4	4	4	4	4	4	8	20	12	3	3	3
2979	0	19	4	5	1	0	0	0	0	0	0	0	1	1	0	0	0	0	0	1	0	1	0	1	0	0	0	0	0	0	1	2	2	2	2	4	3	4	4	4	3	4	4	8	19	11	4	4	4
2980	0	21	3	4	1	0	0	0	0	0	0	1	1	0	0	0	0	1	0	1	1	1	1	1	0	0	0	0	1	1	1	3	3	4	3	4	4	4	4	4	4	4	4	13	20	12	4	4	4
2981	1	20	3	5	1	0	0	0	0	0	0	1	0	0	0	0	0	1	0	1	1	1	1	1	0	0	0	0	0	1	1	1	2	2	2	4	4	4	4	4	2	2	1	7	20	5	1	1	1
2984	0	18	2	4	1	0	0	0	1	0	0	0	0	0	1	0	0	0	0	0	0	0	1	1	0	0	0	1	0	0	1	2	2	2	2	4	3	4	5	5	4	4	4	8	21	12	5	4	5
2986	1	19	2	3	1	1	0	0	0	0	0	0	0	0	0	0	0	1	0	1	1	0	1	1	0	0	0	0	0	0	0	2	2	2	2	4	4	4	4	4	3	4	4	8	20	11	4	4	4
2987	0	20	3	5	1	0	0	0	1	0	0	0	0	1	0	0	0	0	0	1	1	0	1	1	1	1	1	1	0	1	1	1	1	1	1	4	4	3	4	3	3	4	2	4	18	9	5	4	4
2988	1	18	2	4	1	0	0	0	0	0	0	0	1	0	0	0	0	1	0	0	0	1	0	1	0	0	0	0	0	0	0	1	1	1	1	5	5	5	5	5	1	3	3	4	25	7	5	4	5
2989	0	20	4	5	1	0	0	0	0	0	0	0	1	0	0	0	0	0	0	1	1	1	0	0	0	0	0	0	0	1	0	2	2	2	2	2	2	2	2	2	2	2	2	8	10	6	2	2	2
2993	0	18	2	4	1	0	0	0	1	0	0	0	0	1	1	0	0	0	0	1	1	0	0	0	1	0	0	0	1	1	1	3	4	4	3	3	4	4	4	4	3	3	3	14	19	9	3	4	3
2996	0	23	3	4	1	0	0	0	0	0	0	1	0	0	0	1	0	0	0	1	0	0	1	1	0	0	0	0	1	1	1	2	2	2	2	4	4	4	4	4	4	4	4	8	20	12	4	4	4
2997	1	19	2	4	1	1	0	0	0	0	0	0	0	1	0	0	0	0	0	0	0	0	1	1	0	0	0	0	0	0	1	2	2	2	2	3	2	4	4	4	3	3	3	8	17	9	4	4	4
2999	1	18	2	5	1	1	0	0	0	0	0	0	0	1	0	0	0	0	0	1	1	0	1	1	0	0	0	0	1	0	1	2	2	2	2	5	5	5	5	5	4	3	4	8	25	11	5	5	5
3000	1	21	2	3	1	0	0	0	0	0	0	0	0	0	0	1	0	0	0	1	1	0	0	0	0	0	0	0	0	1	1	5	1	2	2	5	5	5	5	5	2	2	3	10	25	7	5	5	5
3002	1	18	2	3	1	0	0	0	0	0	0	0	0	0	0	1	0	1	0	1	1	1	1	1	1	1	1	1	0	1	0	2	2	2	2	4	4	4	4	4	4	4	4	8	20	12	4	4	4
3003	1	20	3	5	1	1	0	0	0	0	0	0	0	1	0	0	1	0	0	1	0	0	1	1	0	0	0	0	0	0	0	3	3	3	3	4	4	3	3	3	4	4	4	12	17	12	4	4	3
[truncated: 1,585 more rows]
[truncated: 15 more columns]
